# Supplementary material for: Predicting residue-wise contact orders in proteins by support vector regression
Source: BMC Bioinformatics. 2006 Oct 3;7:425. doi: 10.1186/1471-2105-7-425 (PMC1618864; doi:10.1186/1471-2105-7-425)
Supplement: Additional file 2 — This file contains the protein chain names, their detailed contact number and residue-wise contact order information with a radius cutoff of 12Å. The second and third columns are the residue name and original residue position in ATOM records, respectively. The third and fourth columns are the discrete and consecutive contact numbers, respectively. And the last column is the observed residue-wise contact order. [file 1471-2105-7-425-S2.txt]

 >d1a12a_.txt
 RWCO     LYS  21       2     2.249453     0.3504318    
 RWCO     LYS  22      10     9.623332      2.524030    
 RWCO     VAL  23       9     8.662958      2.507162    
 RWCO     LYS  24      15     14.49833      3.458455    
 RWCO     VAL  25      23     23.25301      6.542563    
 RWCO     SER  26      18     17.42949      3.875004    
 RWCO     HIS  27      23     23.51753      7.300992    
 RWCO     ARG  28      11     11.44385      4.175426    
 RWCO     SER  29      26     25.27913      9.901832    
 RWCO     HIS  30      24     24.05847      4.979258    
 RWCO     SER  31      28     28.57427      8.694619    
 RWCO     THR  32      18     17.75568      3.968195    
 RWCO     GLU  33      20     19.38429      10.49206    
 RWCO     PRO  34      21     20.45271      7.282580    
 RWCO     GLY  35      27     28.17802      12.39563    
 RWCO     LEU  36      29     29.38367      13.63297    
 RWCO     VAL  37      43     43.06800      14.31118    
 RWCO     LEU  38      39     39.72651      20.80698    
 RWCO     THR  39      48     48.02879      16.29781    
 RWCO     LEU  40      45     44.18512      24.17589    
 RWCO     GLY  41      43     41.65582      20.79538    
 RWCO     GLN  42      30     31.25803      12.90001    
 RWCO     GLY  43      37     35.41570      9.124227    
 RWCO     ASP  44      21     20.95531      4.720654    
 RWCO     VAL  45      27     29.11915      5.520629    
 RWCO     GLY  46      37     37.02563      5.055800    
 RWCO     GLN  47      47     46.72060      11.97518    
 RWCO     LEU  48      42     41.54002      9.051745    
 RWCO     GLY  49      42     41.63371      4.600980    
 RWCO     LEU  50      30     29.21605      3.051065    
 RWCO     GLY  51      23     23.36316      1.634264    
 RWCO     GLU  52      16     15.71535      1.252440    
 RWCO     ASN  53      10     10.22077     0.5156995    
 RWCO     VAL  54      21     22.38514      1.774507    
 RWCO     MET  55      18     18.89076      3.448801    
 RWCO     GLU  56      22     23.13305      7.619258    
 RWCO     ARG  57      32     31.97142      11.79197    
 RWCO     LYS  58      26     24.20780      13.31084    
 RWCO     LYS  59      24     24.62884      14.70691    
 RWCO     PRO  60      34     35.74035      21.19155    
 RWCO     ALA  61      27     28.98605      9.996367    
 RWCO     LEU  62      26     24.52267      8.775091    
 RWCO     VAL  63      35     36.16667      7.047904    
 RWCO     SER  64      17     17.59702      1.144335    
 RWCO     ILE  65      32     31.25007      3.423160    
 RWCO     PRO  66      14     14.73316     0.9435334    
 RWCO     GLU  67      18     19.34549      1.177894    
 RWCO     ASP  68      24     22.97931      4.932069    
 RWCO     VAL  69      39     37.72411      8.219480    
 RWCO     VAL  70      30     29.63580      5.453284    
 RWCO     GLN  71      38     39.15842      8.784297    
 RWCO     ALA  72      44     44.32041      13.65227    
 RWCO     GLU  73      45     44.36529      13.44999    
 RWCO     ALA  74      52     51.60984      19.77396    
 RWCO     GLY  75      46     45.34471      13.83897    
 RWCO     GLY  76      41     41.77179      14.54411    
 RWCO     MET  77      37     35.85649      8.358530    
 RWCO     HIS  78      49     48.05739      8.073343    
 RWCO     THR  79      50     51.11654      10.74993    
 RWCO     VAL  80      48     49.45708      6.785232    
 RWCO     CYS  81      48     46.60057      6.701936    
 RWCO     LEU  82      44     43.20652      6.177779    
 RWCO     SER  83      31     29.54262      2.428480    
 RWCO     LYS  84      23     21.85406      2.809316    
 RWCO     SER  85      17     17.40835      1.062165    
 RWCO     GLY  86      27     28.32047      2.188692    
 RWCO     GLN  87      27     27.56474      1.615589    
 RWCO     VAL  88      44     42.87154      2.917040    
 RWCO     TYR  89      39     38.06987      2.590621    
 RWCO     SER  90      49     48.52101      3.578214    
 RWCO     PHE  91      44     43.73675      4.184309    
 RWCO     GLY  92      45     45.35519      5.891700    
 RWCO     CYS  93      35     33.52685      4.870342    
 RWCO     ASN  94      34     33.67804      2.145184    
 RWCO     ASP  95      17     18.49257      1.517606    
 RWCO     GLU  96      31     31.52027      3.171965    
 RWCO     GLY  97      33     33.34919      2.856858    
 RWCO     ALA  98      47     45.64754      4.220907    
 RWCO     LEU  99      43     43.80062      2.681463    
 RWCO     GLY 100      37     37.89966      2.625246    
 RWCO     ARG 101      29     29.11849      1.490349    
 RWCO     ASP 102      14     14.77710     0.6816180    
 RWCO     THR 103      24     25.43353      1.078556    
 RWCO     SER 104       7     7.500853     0.2330116    
 RWCO     VAL 105       9     9.165453     0.2441342    
 RWCO     GLU 106       6     6.299994     0.3328712    
 RWCO     GLY 107      17     18.01205      1.295651    
 RWCO     SER 108      18     18.95408     0.9145227    
 RWCO     GLU 109      33     32.10673      2.209611    
 RWCO     MET 110      28     28.12675      2.797655    
 RWCO     VAL 111      29     28.27899      2.650195    
 RWCO     PRO 112      34     34.47982      3.649667    
 RWCO     GLY 113      31     31.00655      2.075232    
 RWCO     LYS 114      24     23.82474      1.429211    
 RWCO     VAL 115      35     34.97717      2.067075    
 RWCO     GLU 116      15     15.57174     0.9394896    
 RWCO     LEU 117      27     27.85409      1.700560    
 RWCO     GLN 118      10     10.88008     0.6455555    
 RWCO     GLU 119      23     23.60896      1.624348    
 RWCO     LYS 120      23     22.00562      2.068055    
 RWCO     VAL 121      36     37.23611      2.807784    
 RWCO     VAL 122      33     32.74813      3.844696    
 RWCO     GLN 123      37     37.40733      4.643726    
 RWCO     VAL 124      47     45.97613      5.922660    
 RWCO     SER 125      40     41.36295      5.976696    
 RWCO     ALA 126      47     47.72213      8.612265    
 RWCO     GLY 127      46     46.41506      9.031891    
 RWCO     ASP 128      39     39.19530      7.362644    
 RWCO     SER 129      39     38.06172      3.653599    
 RWCO     HIS 130      50     48.69077      4.370596    
 RWCO     THR 131      51     50.57430      4.092035    
 RWCO     ALA 132      47     47.48238      4.111929    
 RWCO     ALA 133      41     42.63605      3.085087    
 RWCO     LEU 134      44     42.69036      4.527433    
 RWCO     THR 135      31     30.81982      3.048304    
 RWCO     ASP 136      20     22.15042      2.996776    
 RWCO     ASP 137      20     19.87714      2.579257    
 RWCO     GLY 138      32     31.71899      3.696781    
 RWCO     ARG 139      32     30.10076      2.755394    
 RWCO     VAL 140      39     39.22628      2.946764    
 RWCO     PHE 141      36     35.93011      2.087356    
 RWCO     LEU 142      44     44.09776      3.111771    
 RWCO     TRP 143      40     38.89301      2.712426    
 RWCO     GLY 144      40     40.72019      3.079868    
 RWCO     SER 145      34     35.20389      2.392438    
 RWCO     PHE 146      43     43.36068      3.618630    
 RWCO     ARG 147      28     28.74465      2.510016    
 RWCO     ASP 148      29     28.44307      3.216769    
 RWCO     ASN 149      14     14.74359      1.935857    
 RWCO     ASN 150       9     9.909171      1.024187    
 RWCO     GLY 151      15     15.61764      1.055807    
 RWCO     VAL 152      26     24.45669      1.623120    
 RWCO     ILE 153      34     33.31411      2.820063    
 RWCO     GLY 154      29     30.08803      2.158895    
 RWCO     LEU 155      38     37.98304      2.600251    
 RWCO     LEU 156      28     28.52709      1.940378    
 RWCO     GLU 157      18     17.54944      1.303271    
 RWCO     PRO 158      19     19.06992      1.799452    
 RWCO     MET 159      14     14.71599     0.8926023    
 RWCO     LYS 160      17     17.58803      1.015194    
 RWCO     LYS 161      27     26.98636      1.873821    
 RWCO     SER 162      28     26.82494      1.899858    
 RWCO     MET 163      25     23.49564      2.626998    
 RWCO     VAL 164      19     20.57197      2.063709    
 RWCO     PRO 165      32     31.16785      3.151916    
 RWCO     VAL 166      27     26.30056      1.756403    
 RWCO     GLN 167      21     19.71907      1.327617    
 RWCO     VAL 168      31     30.17828      1.982490    
 RWCO     GLN 169      18     17.91781      1.263545    
 RWCO     LEU 170      24     24.98381      1.701196    
 RWCO     ASP 171      11     10.85273     0.7225108    
 RWCO     VAL 172      20     19.16662      1.719359    
 RWCO     PRO 173      26     25.40390      3.328410    
 RWCO     VAL 174      39     39.50982      3.946425    
 RWCO     VAL 175      32     32.01438      4.661273    
 RWCO     LYS 176      35     36.53377      5.515439    
 RWCO     VAL 177      43     43.78830      5.413716    
 RWCO     ALA 178      37     40.06947      6.209194    
 RWCO     SER 179      46     45.72277      6.898808    
 RWCO     GLY 180      49     47.43589      8.699515    
 RWCO     ASN 181      39     39.95771      7.672979    
 RWCO     ASP 182      43     42.64959      4.721641    
 RWCO     HIS 183      45     46.24647      4.376050    
 RWCO     LEU 184      47     47.13688      3.973133    
 RWCO     VAL 185      47     46.22938      4.493666    
 RWCO     MET 186      42     42.80165      3.597130    
 RWCO     LEU 187      41     39.34046      4.917849    
 RWCO     THR 188      29     28.59230      2.611180    
 RWCO     ALA 189      22     21.33594      3.145591    
 RWCO     ASP 190      17     17.33043      1.501363    
 RWCO     GLY 191      26     26.28490      2.696235    
 RWCO     ASP 192      30     28.89787      2.202345    
 RWCO     LEU 193      44     42.66913      3.777426    
 RWCO     TYR 194      37     36.46553      2.271497    
 RWCO     THR 195      43     43.55979      3.314872    
 RWCO     LEU 196      39     40.14897      2.820304    
 RWCO     GLY 197      50     48.91909      3.855802    
 RWCO     CYS 198      44     42.74680      3.794080    
 RWCO     GLY 199      41     42.25291      3.210500    
 RWCO     GLU 200      31     31.45215      2.582178    
 RWCO     GLN 201      33     34.43501      4.130359    
 RWCO     GLY 202      37     37.62238      3.668267    
 RWCO     GLN 203      47     46.27398      4.745850    
 RWCO     LEU 204      48     45.70114      3.370048    
 RWCO     GLY 205      41     39.93526      3.403353    
 RWCO     ARG 206      32     32.57901      2.141647    
 RWCO     VAL 207      30     29.93930      1.335781    
 RWCO     PRO 208      20     22.21422      1.734068    
 RWCO     GLU 209      15     14.48457     0.5906049    
 RWCO     LEU 210      21     22.21289     0.7300950    
 RWCO     PHE 211      28     27.84412      1.708370    
 RWCO     ALA 212      10     10.57151     0.6238120    
 RWCO     ASN 213       6     5.743581     0.1536769    
 RWCO     ARG 214      14     12.97376     0.3538293    
 RWCO     GLY 215      19     18.89108      1.064014    
 RWCO     GLY 216      27     29.28616      1.780794    
 RWCO     ARG 217      23     22.79900      2.012327    
 RWCO     GLN 218      15     14.50041     0.6193424    
 RWCO     GLY 219      19     18.64644     0.8398643    
 RWCO     LEU 220      29     27.64477      2.544924    
 RWCO     GLU 221      18     17.93562      1.446997    
 RWCO     ARG 222      22     22.01675      1.023367    
 RWCO     LEU 223      36     36.20737      2.762358    
 RWCO     LEU 224      35     34.79470      4.040023    
 RWCO     VAL 225      20     21.51441      1.949753    
 RWCO     PRO 226      33     31.48045      3.515022    
 RWCO     LYS 227      23     23.28927      1.579862    
 RWCO     CYS 228      27     26.38794      2.016126    
 RWCO     VAL 229      36     36.04017      2.686039    
 RWCO     MET 230      17     19.36462      1.160147    
 RWCO     LEU 231      26     26.18689      1.662625    
 RWCO     LYS 232      10     10.39828     0.4705519    
 RWCO     SER 233      15     14.59953     0.6453701    
 RWCO     ARG 234       9     9.360456     0.4007729    
 RWCO     GLY 235       3     3.630001     4.4524994E-02
 RWCO     SER 236       5     5.525723     5.6676812E-02
 RWCO     ARG 237       9     8.619908     0.1914623    
 RWCO     GLY 238       9     8.590049     0.2119207    
 RWCO     HIS 239      18     18.08343     0.9514270    
 RWCO     VAL 240      27     27.18460      1.373836    
 RWCO     ARG 241      25     25.93397      1.651599    
 RWCO     PHE 242      34     35.41055      2.885054    
 RWCO     GLN 243      28     26.03716      3.614572    
 RWCO     ASP 244      29     29.95875      4.224251    
 RWCO     ALA 245      41     42.21439      5.222144    
 RWCO     PHE 246      39     38.56542      5.255698    
 RWCO     CYS 247      48     47.24635      7.338571    
 RWCO     GLY 248      46     46.52289      7.674773    
 RWCO     ALA 249      39     40.24979      7.609767    
 RWCO     TYR 250      39     39.14219      5.195379    
 RWCO     PHE 251      51     50.16661      4.845734    
 RWCO     THR 252      51     49.21828      4.703500    
 RWCO     PHE 253      47     46.18668      3.994202    
 RWCO     ALA 254      45     43.39054      3.363126    
 RWCO     ILE 255      31     31.94331      2.867281    
 RWCO     SER 256      28     27.10860      1.608218    
 RWCO     HIS 257      17     15.96472      1.079483    
 RWCO     GLU 258      16     15.51615     0.7619891    
 RWCO     GLY 259      22     21.92938      1.334300    
 RWCO     HIS 260      25     24.77006      1.280617    
 RWCO     VAL 261      38     37.56840      2.491432    
 RWCO     TYR 262      39     38.34573      2.177085    
 RWCO     GLY 263      46     44.74707      2.963312    
 RWCO     PHE 264      39     39.95301      3.334706    
 RWCO     GLY 265      44     43.46202      3.851805    
 RWCO     LEU 266      40     39.45723      3.657066    
 RWCO     SER 267      37     35.67966      2.393420    
 RWCO     ASN 268      22     21.82112      1.522848    
 RWCO     TYR 269      30     30.12290      2.760526    
 RWCO     HIS 270      29     29.45919      2.453743    
 RWCO     GLN 271      45     45.92777      3.977147    
 RWCO     LEU 272      51     47.15517      3.001975    
 RWCO     GLY 273      39     38.05439      2.470695    
 RWCO     THR 274      31     30.88326      1.484268    
 RWCO     PRO 275      12     13.08503     0.6854146    
 RWCO     GLY 276      17     16.34554     0.7078100    
 RWCO     THR 277      17     17.20371     0.9517303    
 RWCO     GLU 278      17     16.69464     0.9662667    
 RWCO     SER 279      28     27.63482      2.666000    
 RWCO     CYS 280      32     32.25641      2.431304    
 RWCO     PHE 281      31     30.00856      4.001253    
 RWCO     ILE 282      25     25.24831      2.916535    
 RWCO     PRO 283      35     35.09310      3.881776    
 RWCO     GLN 284      29     29.89788      1.809715    
 RWCO     ASN 285      24     23.49086      1.465762    
 RWCO     LEU 286      34     33.73556      1.831604    
 RWCO     THR 287      14     13.53074     0.7389968    
 RWCO     SER 288      28     26.72455      1.565590    
 RWCO     PHE 289      32     31.52894      1.741355    
 RWCO     LYS 290      17     16.18571     0.8000640    
 RWCO     ASN 291      16     16.03338     0.8560857    
 RWCO     SER 292       4     3.150440     9.7030312E-02
 RWCO     THR 293       7     7.383857     0.3285128    
 RWCO     LYS 294      20     21.29097      1.082819    
 RWCO     SER 295      19     19.27782      1.067334    
 RWCO     TRP 296      35     34.06963      2.196259    
 RWCO     VAL 297      25     24.86216      3.081254    
 RWCO     GLY 298      36     35.69584      4.280042    
 RWCO     PHE 299      39     39.67932      4.178641    
 RWCO     SER 300      42     41.05933      6.028482    
 RWCO     GLY 301      48     46.42906      5.858500    
 RWCO     GLY 302      43     43.96270      7.320695    
 RWCO     GLN 303      33     31.95427      5.123059    
 RWCO     HIS 304      35     34.85483      3.226462    
 RWCO     HIS 305      49     47.52992      3.955446    
 RWCO     THR 306      50     50.37058      3.880416    
 RWCO     VAL 307      46     46.97837      4.273521    
 RWCO     CYS 308      45     44.54629      3.106150    
 RWCO     MET 309      35     34.69764      2.487229    
 RWCO     ASP 310      24     24.16318      1.387526    
 RWCO     SER 311      15     15.47391      1.126503    
 RWCO     GLU 312      14     13.88930     0.7328033    
 RWCO     GLY 313      23     23.08614      1.585922    
 RWCO     LYS 314      28     26.97890      1.576124    
 RWCO     ALA 315      41     41.33667      2.840846    
 RWCO     TYR 316      36     37.22388      1.971733    
 RWCO     SER 317      48     47.65247      3.052196    
 RWCO     LEU 318      40     40.90641      2.730873    
 RWCO     GLY 319      40     40.23309      2.751159    
 RWCO     ARG 320      34     33.19982      2.320998    
 RWCO     ALA 321      27     27.68108      1.637043    
 RWCO     GLU 322      17     19.75651      1.291013    
 RWCO     TYR 323      27     28.24022      2.431915    
 RWCO     GLY 324      33     33.59649      2.520559    
 RWCO     ARG 325      44     44.21799      3.433489    
 RWCO     LEU 326      45     44.49831      2.619863    
 RWCO     GLY 327      42     40.83053      2.589410    
 RWCO     LEU 328      30     30.23990      1.441997    
 RWCO     GLY 329      22     21.28003      1.328411    
 RWCO     GLU 330      13     12.46785     0.8677714    
 RWCO     GLY 331      12     12.06429     0.5679537    
 RWCO     ALA 332      24     24.72254      1.209607    
 RWCO     GLU 333      15     15.83971     0.7012614    
 RWCO     GLU 334      23     23.69227      1.791460    
 RWCO     LYS 335      31     29.61672      1.952102    
 RWCO     SER 336      25     24.89455      2.623963    
 RWCO     ILE 337      24     23.83928      2.436205    
 RWCO     PRO 338      34     34.30693      3.288070    
 RWCO     THR 339      26     27.28933      1.649812    
 RWCO     LEU 340      24     23.31441      1.300362    
 RWCO     ILE 341      37     35.18262      1.926251    
 RWCO     SER 342      13     14.38754     0.7324135    
 RWCO     ARG 343      21     20.71451      1.298195    
 RWCO     LEU 344      31     32.14564      1.786874    
 RWCO     PRO 345      18     18.80691      1.058514    
 RWCO     ALA 346      17     17.06939     0.9279343    
 RWCO     VAL 347      35     33.82118      2.131454    
 RWCO     SER 348      28     26.81184      2.689645    
 RWCO     SER 349      33     33.19260      5.214575    
 RWCO     VAL 350      42     41.83356      3.701228    
 RWCO     ALA 351      42     43.50047      7.137707    
 RWCO     CYS 352      50     48.39333      7.518211    
 RWCO     GLY 353      44     44.36964      10.12378    
 RWCO     ALA 354      36     35.88324      8.936236    
 RWCO     SER 355      35     34.85402      3.616914    
 RWCO     VAL 356      51     49.94707      6.276013    
 RWCO     GLY 357      54     51.68548      4.430200    
 RWCO     TYR 358      45     46.79415      4.885044    
 RWCO     ALA 359      41     41.61140      2.713293    
 RWCO     VAL 360      35     36.09649      3.391879    
 RWCO     THR 361      25     25.04286      1.492854    
 RWCO     LYS 362      17     16.58721      1.113487    
 RWCO     ASP 363      15     14.28785     0.8840097    
 RWCO     GLY 364      26     26.85672      2.740109    
 RWCO     ARG 365      28     27.39184      1.770483    
 RWCO     VAL 366      43     42.94173      5.138710    
 RWCO     PHE 367      35     36.40221      1.951365    
 RWCO     ALA 368      47     47.01422      5.321501    
 RWCO     TRP 369      42     42.72510      2.866796    
 RWCO     GLY 370      42     42.99235      3.114209    
 RWCO     MET 371      35     34.17920      3.314364    
 RWCO     GLY 372      31     31.26312      4.483759    
 RWCO     THR 373      20     20.22829      3.560466    
 RWCO     ASN 374      36     34.14165      11.81758    
 RWCO     TYR 375      31     30.55552      11.61661    
 RWCO     GLN 376      51     49.14806      12.77600    
 RWCO     LEU 377      40     40.85450      6.095294    
 RWCO     GLY 378      37     37.91978      9.031349    
 RWCO     THR 379      28     26.16648      4.606150    
 RWCO     GLY 380      20     20.27896      6.289531    
 RWCO     GLN 381      14     14.54961      2.573190    
 RWCO     ASP 382      19     18.51644      4.644722    
 RWCO     GLU 383      18     17.09853      1.135186    
 RWCO     ASP 384      28     27.34276      2.062399    
 RWCO     ALA 385      33     32.71323      2.139499    
 RWCO     TRP 386      26     25.15545      2.628217    
 RWCO     SER 387      24     24.03389      2.377857    
 RWCO     PRO 388      33     33.69288      3.240768    
 RWCO     VAL 389      27     28.13862      1.814417    
 RWCO     GLU 390      22     23.10384      1.603593    
 RWCO     MET 391      37     37.58302      6.576800    
 RWCO     MET 392      18     18.94505      3.360977    
 RWCO     GLY 393      20     20.36637      6.864437    
 RWCO     LYS 394      15     12.38787      5.956946    
 RWCO     GLN 395      23     24.60962      11.19766    
 RWCO     LEU 396      29     29.27470      7.170382    
 RWCO     GLU 397      14     13.25318      3.163394    
 RWCO     ASN 398      13     12.74265     0.8971007    
 RWCO     ARG 399      24     24.48777      5.899892    
 RWCO     VAL 400      22     23.53832      4.472318    
 RWCO     VAL 401      40     38.55661      8.130782    
 RWCO     LEU 402      31     31.73093      13.35977    
 RWCO     SER 403      35     36.10672      16.37184    
 RWCO     VAL 404      42     43.26251      11.03589    
 RWCO     SER 405      47     46.65016      21.12692    
 RWCO     SER 406      51     49.81969      16.45206    
 RWCO     GLY 407      45     44.83270      22.02616    
 RWCO     GLY 408      38     36.52521      17.49561    
 RWCO     GLN 409      34     33.81224      19.23247    
 RWCO     HIS 410      47     46.24060      29.32238    
 RWCO     THR 411      48     49.43830      20.64520    
 RWCO     VAL 412      51     50.01500      30.49825    
 RWCO     LEU 413      45     44.65412      19.28511    
 RWCO     LEU 414      41     40.21371      23.08286    
 RWCO     VAL 415      34     34.09380      14.12058    
 RWCO     LYS 416      23     23.43469      10.74397    
 RWCO     ASP 417      16     15.33857      5.263941    
 RWCO     LYS 418      11     11.80803      1.234485    
 RWCO     GLU 419      11     9.600055      2.583902    
 RWCO     GLN 420       5     4.733719     0.1676676    
 RWCO     SER 421       3     2.958836     7.0911303E-02
 >d1a1x__.txt
 RWCO     ALA   3       9     9.318330      5.278481    
 RWCO     GLY   4       6     5.936117      3.337983    
 RWCO     GLU   5      11     11.63987      7.492838    
 RWCO     ASP   6       7     6.224525      3.725159    
 RWCO     VAL   7      17     17.03287      10.26136    
 RWCO     GLY   8      10     10.55674      5.071661    
 RWCO     ALA   9      12     11.81499      4.866953    
 RWCO     PRO  10      27     28.24785      14.63262    
 RWCO     PRO  11      28     27.17364      9.997614    
 RWCO     ASP  12      14     13.87476      4.728710    
 RWCO     HIS  13      21     21.16717      7.543743    
 RWCO     LEU  14      34     34.38827      11.67618    
 RWCO     TRP  15      27     25.75607      6.930779    
 RWCO     VAL  16      29     28.48435      8.739693    
 RWCO     HIS  17      24     24.41203      5.785390    
 RWCO     GLN  18      21     21.11346      5.486017    
 RWCO     GLU  19      21     20.77950      6.317858    
 RWCO     GLY  20      27     26.66439      6.404284    
 RWCO     ILE  21      27     26.85897      5.343653    
 RWCO     TYR  22      38     36.81643      9.019043    
 RWCO     ARG  23      26     24.98616      3.910383    
 RWCO     ASP  24      24     24.20088      5.345490    
 RWCO     GLU  25      14     13.59423      2.504893    
 RWCO     TYR  26      13     11.52668      1.599152    
 RWCO     GLN  27      12     11.37243      1.294998    
 RWCO     ARG  28      21     19.67532      3.429999    
 RWCO     THR  29      24     23.55227      3.722697    
 RWCO     TRP  30      34     33.90844      7.724827    
 RWCO     VAL  31      26     25.45081      5.419974    
 RWCO     ALA  32      37     35.09175      8.753955    
 RWCO     VAL  33      19     19.10453      4.517923    
 RWCO     VAL  34      17     17.04814      4.144495    
 RWCO     GLU  35      16     15.88558      4.705076    
 RWCO     GLU  36      11     11.08296      2.252359    
 RWCO     GLU  37       8     8.542892      2.213550    
 RWCO     THR  38       3     2.254684     8.3833635E-02
 RWCO     SER  39       6     5.674597      2.328492    
 RWCO     PHE  40      15     15.03079      5.406265    
 RWCO     LEU  41      22     20.92282      6.249592    
 RWCO     ARG  42      23     22.30144      6.868097    
 RWCO     ALA  43      32     32.44196      9.221849    
 RWCO     ARG  44      26     25.20343      7.693774    
 RWCO     VAL  45      36     36.25278      10.52177    
 RWCO     GLN  46      27     26.44431      8.063350    
 RWCO     GLN  47      27     26.41279      7.959852    
 RWCO     ILE  48      18     19.05287      4.940736    
 RWCO     GLN  49      12     11.73573      2.570262    
 RWCO     VAL  50      14     15.30291      3.102964    
 RWCO     PRO  51       7     7.055175      1.411888    
 RWCO     LEU  52      16     14.54545      3.207700    
 RWCO     GLY  53       7     7.140069      1.581548    
 RWCO     ASP  54       7     6.556924      1.280533    
 RWCO     ALA  55      13     13.67692      3.092463    
 RWCO     ALA  56      18     17.08398      3.209953    
 RWCO     ARG  57      11     9.521390      1.599077    
 RWCO     PRO  58      10     11.41085      1.837712    
 RWCO     SER  59       5     5.373430     0.4014412    
 RWCO     HIS  60      11     11.61682      2.053049    
 RWCO     LEU  61      19     19.58224      3.900159    
 RWCO     LEU  62      12     11.06115      1.359847    
 RWCO     THR  63       7     7.386422     0.7516535    
 RWCO     SER  64      21     20.48370      4.285298    
 RWCO     GLN  65      18     18.34354      4.581359    
 RWCO     LEU  66      35     33.52754      8.738098    
 RWCO     PRO  67      28     28.54508      6.745426    
 RWCO     LEU  68      24     24.69897      5.995843    
 RWCO     MET  69      26     24.72545      6.941057    
 RWCO     TRP  70      34     33.08139      9.376163    
 RWCO     GLN  71      22     21.66456      5.624827    
 RWCO     LEU  72      21     20.97713      5.901706    
 RWCO     TYR  73      18     18.45620      3.695510    
 RWCO     PRO  74       6     6.616411     0.6533000    
 RWCO     GLU  75       8     8.437868      1.049266    
 RWCO     GLU  76      16     17.92555      4.497404    
 RWCO     ARG  77      21     21.30671      3.399925    
 RWCO     TYR  78      35     34.84935      8.198496    
 RWCO     MET  79      22     22.07235      3.597303    
 RWCO     ASP  80      27     27.01632      6.200054    
 RWCO     ASN  81      17     17.29424      4.197317    
 RWCO     ASN  82      15     14.67246      1.919339    
 RWCO     SER  83      12     12.10980      1.468379    
 RWCO     ARG  84      24     22.42482      3.625687    
 RWCO     LEU  85      21     21.93022      2.848688    
 RWCO     TRP  86      34     34.41999      7.712214    
 RWCO     GLN  87      21     22.17552      4.067926    
 RWCO     ILE  88      28     28.04762      8.134031    
 RWCO     GLN  89      21     20.37513      5.553656    
 RWCO     HIS  90      18     18.81558      6.416375    
 RWCO     HIS  91      26     25.60319      10.01470    
 RWCO     LEU  92      19     19.07663      7.471518    
 RWCO     MET  93      13     13.46716      5.566765    
 RWCO     VAL  94      14     13.78027      4.147942    
 RWCO     ARG  95       5     5.371212      1.196304    
 RWCO     GLY  96       9     8.262405      3.338932    
 RWCO     VAL  97      16     15.46328      6.217316    
 RWCO     GLN  98      26     25.03570      12.63330    
 RWCO     GLU  99      26     24.75502      10.00754    
 RWCO     LEU 100      34     35.40997      15.28813    
 RWCO     LEU 101      23     23.87472      8.737714    
 RWCO     LEU 102      37     36.33220      14.38758    
 RWCO     LYS 103      23     22.93289      8.172199    
 RWCO     LEU 104      26     26.81505      9.641613    
 RWCO     LEU 105      19     19.75364      5.585775    
 RWCO     PRO 106       8     8.198937      2.730801    
 RWCO     ASP 107       8     8.178646      1.805197    
 RWCO     ASP 108       5     5.940732      1.154653    
 >d1a26_1.txt
 RWCO     LYS 662      10     9.960346      6.735969    
 RWCO     SER 663      18     17.51814      9.004076    
 RWCO     LYS 664      11     11.22801      7.673577    
 RWCO     LEU 665      17     16.52536      8.283383    
 RWCO     ALA 666       9     8.765523      2.663412    
 RWCO     LYS 667       9     8.899045      1.300887    
 RWCO     PRO 668       7     7.362417     0.7536026    
 RWCO     ILE 669      14     14.07590      4.854606    
 RWCO     GLN 670      17     17.01574      6.030124    
 RWCO     ASP 671      12     11.45458      1.843529    
 RWCO     LEU 672      13     12.74471      3.100768    
 RWCO     ILE 673      22     22.28898      10.58558    
 RWCO     LYS 674      19     18.29024      5.974741    
 RWCO     MET 675      13     12.86102      2.901940    
 RWCO     ILE 676      19     18.83675      8.474346    
 RWCO     PHE 677      24     24.71711      13.17404    
 RWCO     ASP 678      16     15.64770      4.223368    
 RWCO     VAL 679      18     17.60934      5.320445    
 RWCO     GLU 680      10     10.98139      1.297701    
 RWCO     SER 681      16     15.55962      3.553397    
 RWCO     MET 682      28     27.15996      8.631098    
 RWCO     LYS 683      19     18.55749      3.046189    
 RWCO     LYS 684      12     11.86325      1.453930    
 RWCO     ALA 685      22     21.80955      6.619676    
 RWCO     MET 686      30     29.57089      7.555243    
 RWCO     VAL 687      17     17.08423      2.857639    
 RWCO     GLU 688      14     13.60006      3.800981    
 RWCO     PHE 689      25     24.55815      8.051720    
 RWCO     GLU 690      19     20.54030      6.667300    
 RWCO     ILE 691      29     29.84779      7.077929    
 RWCO     ASP 692      18     17.84186      3.891194    
 RWCO     LEU 693      21     20.47991      2.479401    
 RWCO     GLN 694      11     10.12733      1.559728    
 RWCO     LYS 695      11     11.93367      2.555497    
 RWCO     MET 696      25     24.31080      4.571580    
 RWCO     PRO 697      13     14.39095      2.231858    
 RWCO     LEU 698      23     23.71834      6.191301    
 RWCO     GLY 699      16     17.43867      5.277703    
 RWCO     LYS 700      19     18.59301      3.604322    
 RWCO     LEU 701      30     29.36593      8.436609    
 RWCO     SER 702      16     16.69927      4.030987    
 RWCO     LYS 703      15     14.57629      4.583065    
 RWCO     ARG 704      10     10.16273      1.631917    
 RWCO     GLN 705      20     20.26194      3.817439    
 RWCO     ILE 706      25     25.43258      6.686390    
 RWCO     GLN 707      13     14.11351      2.534930    
 RWCO     SER 708      16     16.63780      2.252255    
 RWCO     ALA 709      33     32.19695      6.649901    
 RWCO     TYR 710      22     22.42767      4.664336    
 RWCO     SER 711      16     16.20281      1.940682    
 RWCO     ILE 712      27     27.19775      4.209345    
 RWCO     LEU 713      30     30.47104      6.112019    
 RWCO     ASN 714      17     17.58542      2.500724    
 RWCO     GLU 715      20     20.83768      2.080155    
 RWCO     VAL 716      33     32.94358      4.766468    
 RWCO     GLN 717      24     24.23429      3.898314    
 RWCO     GLN 718      15     15.38327      1.407055    
 RWCO     ALA 719      22     22.91554      2.380677    
 RWCO     VAL 720      23     22.66804      3.062725    
 RWCO     SER 721      11     11.36684      1.264001    
 RWCO     ASP 722       8     8.537447     0.4220550    
 RWCO     GLY 723      10     10.05629     0.6440144    
 RWCO     GLY 724      14     13.84250     0.7806614    
 RWCO     SER 725      10     10.29688     0.5525776    
 RWCO     GLU 726      12     11.45619     0.8631833    
 RWCO     SER 727      10     9.645563     0.5746513    
 RWCO     GLN 728      19     18.48584      1.362389    
 RWCO     ILE 729      27     25.72525      2.453838    
 RWCO     LEU 730      17     16.32628      1.276696    
 RWCO     ASP 731      17     16.48667      1.216100    
 RWCO     LEU 732      28     28.05363      2.833698    
 RWCO     SER 733      27     27.53968      2.784474    
 RWCO     ASN 734      15     15.32791      1.099488    
 RWCO     ARG 735      16     18.08238      1.870701    
 RWCO     PHE 736      32     32.14481      4.295373    
 RWCO     TYR 737      25     24.83155      3.404125    
 RWCO     THR 738      15     15.02974      2.107515    
 RWCO     LEU 739      26     25.65099      4.962321    
 RWCO     ILE 740      30     31.31675      6.825680    
 RWCO     PRO 741      19     19.96747      4.963048    
 RWCO     HIS 742      27     26.50166      5.090644    
 RWCO     ASP 743      16     16.25204      4.440418    
 RWCO     PHE 744      11     11.54551      1.952093    
 RWCO     GLY 745       8     7.157405      1.496698    
 RWCO     MET 746       2     1.949110     5.2205432E-02
 RWCO     LYS 747       5     5.171713     0.5555228    
 RWCO     LYS 748       6     5.351693     0.2641994    
 RWCO     PRO 749      18     17.38602      1.916059    
 RWCO     PRO 750      17     16.23969      1.550955    
 RWCO     LEU 751      20     20.87196      2.692224    
 RWCO     LEU 752      32     32.59566      4.976340    
 RWCO     SER 753      23     21.14814      3.453429    
 RWCO     ASN 754      13     13.35376      1.710305    
 RWCO     LEU 755      14     15.29192      2.561558    
 RWCO     GLU 756      10     10.10463     0.8721462    
 RWCO     TYR 757      20     20.02885      2.805157    
 RWCO     ILE 758      27     26.64285      4.861475    
 RWCO     GLN 759      13     13.07370      1.616356    
 RWCO     ALA 760      16     16.48445      2.672492    
 RWCO     LYS 761      32     31.63775      6.396665    
 RWCO     VAL 762      22     22.00718      4.426363    
 RWCO     GLN 763      15     14.80185      2.818442    
 RWCO     MET 764      24     25.67897      6.913102    
 RWCO     LEU 765      28     28.48154      7.875858    
 RWCO     ASP 766      16     15.02286      2.967786    
 RWCO     ASN 767      20     20.41701      6.102015    
 RWCO     LEU 768      30     31.37991      10.64158    
 RWCO     LEU 769      19     19.38230      5.010465    
 RWCO     ASP 770      16     16.84838      4.630786    
 RWCO     ILE 771      31     31.20747      13.08306    
 RWCO     GLU 772      25     25.36436      8.560270    
 RWCO     VAL 773      17     17.16719      4.641191    
 RWCO     ALA 774      25     24.23087      9.509636    
 RWCO     TYR 775      25     24.96703      10.42529    
 RWCO     SER 776      18     17.77958      4.943016    
 RWCO     LEU 777      18     17.96771      4.400798    
 RWCO     LEU 778      23     22.59493      8.264388    
 RWCO     ARG 779      16     15.14815      4.315031    
 RWCO     GLY 780      13     12.07098      1.572292    
 RWCO     GLY 781      10     10.74829     0.6907176    
 RWCO     ASN 782      15     15.01358      1.567907    
 RWCO     GLU 783       6     6.124633     0.2352141    
 RWCO     ASP 784      10     9.387239     0.5214107    
 RWCO     GLY 785       6     6.358535      1.047863    
 RWCO     ASP 786       6     6.078374      2.082048    
 RWCO     LYS 787      15     14.90312      4.080760    
 RWCO     ASP 788      16     15.46452      6.974706    
 RWCO     PRO 789      20     19.57328      6.757729    
 RWCO     ILE 790      23     22.55768      14.02700    
 RWCO     ASP 791      18     17.74952      8.190574    
 RWCO     ILE 792      20     20.00283      5.825604    
 RWCO     ASN 793      25     25.34702      11.26080    
 RWCO     TYR 794      18     18.81798      11.42934    
 RWCO     GLU 795      15     15.26001      4.935578    
 RWCO     LYS 796      19     18.88015      4.276396    
 >d1a2za_.txt
 RWCO     MET   1      14     14.63404      4.191305    
 RWCO     LYS   2      26     26.12531      12.44595    
 RWCO     LYS   3      26     27.46623      9.610621    
 RWCO     VAL   4      42     41.53915      17.32655    
 RWCO     LEU   5      42     41.84372      14.59386    
 RWCO     ILE   6      46     45.51763      16.11517    
 RWCO     THR   7      46     44.71423      14.04559    
 RWCO     GLY   8      42     41.60435      11.53229    
 RWCO     PHE   9      40     39.39801      10.21964    
 RWCO     GLU  10      28     27.22563      4.067367    
 RWCO     PRO  11      19     19.54671      3.355823    
 RWCO     PHE  12      28     28.16911      6.669607    
 RWCO     GLY  13      16     16.79646      4.525320    
 RWCO     GLY  14      12     11.32802      3.494073    
 RWCO     ASP  15      21     21.35223      7.616099    
 RWCO     SER  16      11     11.50537      3.801467    
 RWCO     LYS  17      20     21.75131      6.661974    
 RWCO     ASN  18      33     32.46798      8.508788    
 RWCO     PRO  19      40     38.86717      16.60072    
 RWCO     THR  20      41     42.12044      13.41416    
 RWCO     GLU  21      29     28.97733      4.900755    
 RWCO     GLN  22      27     27.01788      8.604548    
 RWCO     ILE  23      39     38.52356      14.43714    
 RWCO     ALA  24      33     34.09304      6.767113    
 RWCO     LYS  25      22     21.61377      2.825948    
 RWCO     TYR  26      22     22.47995      6.978929    
 RWCO     PHE  27      31     32.26155      8.590863    
 RWCO     ASP  28      20     20.52786      1.743447    
 RWCO     ARG  29      13     12.99457     0.7100446    
 RWCO     LYS  30      17     18.23222      4.098380    
 RWCO     GLN  31      15     14.97967      3.638985    
 RWCO     ILE  32      28     27.70876      10.68485    
 RWCO     GLY  33      17     17.86949      8.645847    
 RWCO     ASN  34      16     15.75901      7.057269    
 RWCO     ALA  35      32     29.30330      10.10832    
 RWCO     MET  36      20     20.08590      3.083399    
 RWCO     VAL  37      33     33.46083      7.692180    
 RWCO     TYR  38      31     30.69627      3.872612    
 RWCO     GLY  39      31     31.53938      4.275687    
 RWCO     ARG  40      32     32.72866      3.558688    
 RWCO     VAL  41      31     29.70722      3.073490    
 RWCO     LEU  42      39     38.50355      6.376161    
 RWCO     PRO  43      23     24.11708      3.427042    
 RWCO     VAL  44      32     32.19374      6.077327    
 RWCO     SER  45      22     22.38943      4.084147    
 RWCO     VAL  46      31     30.29832      7.113106    
 RWCO     LYS  47      17     17.68888      2.933814    
 RWCO     ARG  48      19     18.76479      2.507957    
 RWCO     ALA  49      35     33.97984      6.512330    
 RWCO     THR  50      24     24.80190      5.138051    
 RWCO     ILE  51      14     13.93657      1.173171    
 RWCO     GLU  52      24     24.22584      2.819459    
 RWCO     LEU  53      34     36.22728      7.264131    
 RWCO     LYS  54      20     20.72147      4.037938    
 RWCO     ARG  55      15     15.12429      1.381160    
 RWCO     TYR  56      29     29.83889      4.713514    
 RWCO     LEU  57      31     31.43274      7.297124    
 RWCO     GLU  58      13     14.43679      3.020729    
 RWCO     GLU  59      10     11.20623      1.185379    
 RWCO     ILE  60      25     25.19252      4.045870    
 RWCO     LYS  61      18     18.39467      4.366420    
 RWCO     PRO  62      36     35.97815      9.722690    
 RWCO     GLU  63      28     27.84685      9.522775    
 RWCO     ILE  64      42     41.40904      14.43551    
 RWCO     VAL  65      46     45.99866      13.47384    
 RWCO     ILE  66      49     49.65065      16.12654    
 RWCO     ASN  67      48     48.03929      13.08833    
 RWCO     LEU  68      44     44.98441      12.97052    
 RWCO     GLY  69      44     43.96837      11.95566    
 RWCO     LEU  70      40     38.70152      11.54530    
 RWCO     ALA  71      34     34.11209      10.02755    
 RWCO     PRO  72      26     26.32005      8.892118    
 RWCO     THR  73      20     18.58076      7.601393    
 RWCO     TYR  74      28     27.88561      8.802868    
 RWCO     SER  75      21     20.16677      7.423057    
 RWCO     ASN  76      25     24.70719      8.158363    
 RWCO     ILE  77      39     40.03556      12.44718    
 RWCO     THR  78      37     36.32437      9.145443    
 RWCO     VAL  79      42     42.24355      11.79285    
 RWCO     GLU  80      40     40.04638      8.850606    
 RWCO     ARG  81      29     28.25741      6.997567    
 RWCO     ILE  82      25     24.87251      4.970284    
 RWCO     ALA  83      37     38.27131      8.225560    
 RWCO     VAL  84      31     29.31665      5.182773    
 RWCO     ASN  85      22     23.38417      3.803749    
 RWCO     ILE  86      23     23.65973      3.439676    
 RWCO     ILE  87      29     29.58329      4.425272    
 RWCO     ASP  88      19     19.07978      2.387230    
 RWCO     ALA  89      24     22.72400      3.086444    
 RWCO     ARG  90      13     11.94669      1.687645    
 RWCO     ILE  91      15     15.59846      2.363142    
 RWCO     PRO  92      14     14.85274      2.054047    
 RWCO     ASP  93      25     24.71776      4.551867    
 RWCO     ASN  94      19     19.22861      4.459782    
 RWCO     ASP  95      14     14.00500      2.306627    
 RWCO     GLY  96      10     10.79289      1.515248    
 RWCO     TYR  97      20     19.16717      2.588340    
 RWCO     GLN  98      16     15.03465      1.234858    
 RWCO     PRO  99      20     20.48874      2.012659    
 RWCO     ILE 100      11     10.44618     0.7118652    
 RWCO     ASP 101      11     10.25634     0.7590109    
 RWCO     GLU 102      15     15.56542      1.449909    
 RWCO     LYS 103      17     16.24347      1.310088    
 RWCO     ILE 104      30     30.55802      4.038371    
 RWCO     GLU 105      21     21.89579      2.918634    
 RWCO     GLU 106       5     5.754686     0.3994208    
 RWCO     ASP 107       6     6.981394     0.8989538    
 RWCO     ALA 108      17     18.21589      2.288486    
 RWCO     PRO 109      15     14.24955      1.396556    
 RWCO     LEU 110      10     11.98683      1.103021    
 RWCO     ALA 111      22     21.17212      2.464647    
 RWCO     TYR 112      26     28.25277      3.943983    
 RWCO     MET 113      23     23.40641      3.432160    
 RWCO     ALA 114      36     37.29694      6.267435    
 RWCO     THR 115      31     29.97908      6.378742    
 RWCO     LEU 116      40     41.94028      9.909572    
 RWCO     PRO 117      36     34.03857      9.382739    
 RWCO     VAL 118      35     35.79822      6.846882    
 RWCO     ARG 119      24     24.22455      5.451313    
 RWCO     ALA 120      28     28.93172      7.661053    
 RWCO     ILE 121      42     41.35327      8.924655    
 RWCO     THR 122      32     32.70667      5.828023    
 RWCO     LYS 123      22     23.30629      4.516557    
 RWCO     THR 124      29     29.22191      6.628313    
 RWCO     LEU 125      32     32.33172      6.102940    
 RWCO     ARG 126      18     19.95541      3.110413    
 RWCO     ASP 127      16     14.78742      2.570642    
 RWCO     ASN 128      17     17.85318      3.489605    
 RWCO     GLY 129      13     13.35784      2.314777    
 RWCO     ILE 130      28     27.92650      5.542060    
 RWCO     PRO 131      22     21.80712      4.313989    
 RWCO     ALA 132      34     34.14851      5.941877    
 RWCO     THR 133      24     23.49559      3.794606    
 RWCO     ILE 134      30     29.24529      4.890055    
 RWCO     SER 135      28     27.54659      4.464681    
 RWCO     TYR 136      15     15.89093      2.475807    
 RWCO     SER 137      20     19.91975      2.959579    
 RWCO     ALA 138      36     36.38153      5.594565    
 RWCO     GLY 139      25     25.88531      4.270223    
 RWCO     THR 140      25     24.45322      4.126505    
 RWCO     TYR 141      35     33.69635      8.127553    
 RWCO     LEU 142      45     44.32195      13.84972    
 RWCO     CYS 143      39     39.70867      10.53104    
 RWCO     ASN 144      35     35.66431      6.124751    
 RWCO     TYR 145      37     38.96771      9.691946    
 RWCO     VAL 146      47     46.11538      14.12470    
 RWCO     MET 147      46     46.79893      9.220626    
 RWCO     PHE 148      39     39.56146      6.737895    
 RWCO     LYS 149      36     36.84941      8.810709    
 RWCO     THR 150      43     44.66248      10.82757    
 RWCO     LEU 151      39     37.70955      6.140921    
 RWCO     HIS 152      30     29.44212      5.210403    
 RWCO     PHE 153      31     30.47772      7.241614    
 RWCO     SER 154      28     29.19726      5.746514    
 RWCO     LYS 155      18     19.72653      2.430199    
 RWCO     ILE 156      14     13.82847      2.203636    
 RWCO     GLU 157      15     15.58248      3.282590    
 RWCO     GLY 158      15     14.50498      2.613894    
 RWCO     TYR 159      22     22.05011      7.113544    
 RWCO     PRO 160      37     35.59759      11.53919    
 RWCO     LEU 161      25     24.68413      7.295726    
 RWCO     LYS 162      37     36.22321      10.04652    
 RWCO     ALA 163      40     40.59674      10.56336    
 RWCO     GLY 164      46     44.52446      11.61812    
 RWCO     PHE 165      47     46.97164      13.38546    
 RWCO     ILE 166      48     48.99140      15.13531    
 RWCO     HIS 167      42     41.57602      12.97225    
 RWCO     VAL 168      47     45.92645      15.48502    
 RWCO     PRO 169      35     33.84653      8.882744    
 RWCO     TYR 170      30     31.24318      9.210678    
 RWCO     THR 171      27     28.07567      8.941145    
 RWCO     PRO 172      18     17.32144      2.418853    
 RWCO     ASP 173      16     15.74308      4.276718    
 RWCO     GLN 174      27     27.83240      9.534400    
 RWCO     VAL 175      22     22.21714      4.784799    
 RWCO     VAL 176       8     9.425402     0.8946382    
 RWCO     ASN 177      11     9.721008      2.079121    
 RWCO     LYS 178      18     17.88253      3.119633    
 RWCO     PHE 179       9     9.719164     0.6925780    
 RWCO     PHE 180      13     13.11247      2.174260    
 RWCO     LEU 181       6     6.325607     0.6226134    
 RWCO     LEU 182       2     2.267397     3.2534968E-02
 RWCO     GLY 183       5     5.327028     0.1098454    
 RWCO     LYS 184       9     8.625930     0.9351985    
 RWCO     ASN 185      16     15.95585      1.529701    
 RWCO     THR 186      21     20.70951      3.991734    
 RWCO     PRO 187      21     20.48436      4.394240    
 RWCO     SER 188      25     26.63905      6.138882    
 RWCO     MET 189      32     32.16107      8.221792    
 RWCO     CYS 190      18     18.23611      3.283267    
 RWCO     LEU 191      23     23.54877      8.286244    
 RWCO     GLU 192      14     14.98432      3.969904    
 RWCO     ALA 193      23     24.14656      5.652589    
 RWCO     GLU 194      39     39.20988      14.58110    
 RWCO     ILE 195      26     27.37272      11.36445    
 RWCO     LYS 196      24     23.38574      6.017735    
 RWCO     ALA 197      38     38.48049      12.06416    
 RWCO     ILE 198      45     44.51146      20.05890    
 RWCO     GLU 199      28     29.08785      11.76728    
 RWCO     LEU 200      30     30.43990      8.673321    
 RWCO     ALA 201      47     46.06288      16.83583    
 RWCO     VAL 202      42     42.14733      20.83942    
 RWCO     LYS 203      29     28.67943      11.20024    
 RWCO     VAL 204      35     35.33681      10.32042    
 RWCO     SER 205      40     41.81723      16.52392    
 RWCO     LEU 206      32     32.46881      14.96988    
 RWCO     ASP 207      24     24.17328      7.719146    
 RWCO     TYR 208      23     24.55753      6.079430    
 RWCO     LEU 209      28     27.78885      10.81243    
 RWCO     GLU 210      16     16.79524      7.126122    
 RWCO     LYS 211      10     10.78275      2.151238    
 RWCO     ASP 212       6     6.100440     0.7548325    
 RWCO     ARG 213      13     13.42871      2.015946    
 RWCO     ASP 214      10     9.678637      2.002843    
 RWCO     ASP 215      23     23.88194      7.304799    
 RWCO     ILE 216      16     16.53547      4.614175    
 RWCO     LYS 217       8     7.521059      2.135840    
 RWCO     ILE 218      13     11.64446      4.375358    
 RWCO     PRO 219       5     5.630787      1.952710    
 RWCO     LEU 220      22     21.44120      8.806306    
 >d1a34a_.txt
 RWCO     THR  13       5     5.551259     0.2661289    
 RWCO     GLY  14       2     2.553022     8.5062779E-02
 RWCO     ASP  15       4     3.603320     0.1090331    
 RWCO     ASN  16       3     2.811807     6.9272973E-02
 RWCO     SER  17       5     4.983302     0.1302033    
 RWCO     ASN  18       2     2.516083     5.5120166E-02
 RWCO     VAL  19       3     3.021869     7.0378773E-02
 RWCO     VAL  20       3     2.822929     7.1453795E-02
 RWCO     THR  21       7     6.954210     0.2423766    
 RWCO     MET  22       4     3.783271     0.1212412    
 RWCO     ILE  23       3     3.632719     0.1355620    
 RWCO     ARG  24       2     2.060300     6.7305475E-02
 RWCO     ALA  25       3     3.131674     7.1879931E-02
 RWCO     GLY  26       2     2.343629     5.0204899E-02
 RWCO     SER  27       3     2.107519     4.6524890E-02
 RWCO     TYR  28       2     2.031273     4.1712813E-02
 RWCO     PRO  29       3     3.454940     8.4850319E-02
 RWCO     LYS  30       3     2.471185     5.9434421E-02
 RWCO     VAL  31       4     3.518533     8.2438223E-02
 RWCO     ASN  32       5     4.559371     0.8789843    
 RWCO     PRO  33       2     2.213016     0.2730648    
 RWCO     THR  34       8     8.244148      2.761910    
 RWCO     PRO  35       9     9.276126      3.130565    
 RWCO     THR  36      13     12.99517      5.309733    
 RWCO     TRP  37      19     17.84604      5.950603    
 RWCO     VAL  38      14     13.61725      6.147140    
 RWCO     ARG  39      22     21.74020      8.022072    
 RWCO     ALA  40      17     16.71007      7.235110    
 RWCO     ILE  41      30     30.07001      10.02061    
 RWCO     PRO  42      19     17.88175      6.732852    
 RWCO     PHE  43      28     25.55153      8.279973    
 RWCO     GLU  44      21     20.39845      8.485718    
 RWCO     VAL  45      32     30.08193      11.93496    
 RWCO     SER  46      15     15.43845      6.003419    
 RWCO     VAL  47      28     28.33390      10.75705    
 RWCO     GLN  48      12     12.56903      5.533225    
 RWCO     SER  49      13     13.33784      5.223100    
 RWCO     GLY  50      12     11.36093      5.029570    
 RWCO     ILE  51      12     11.21196      4.167853    
 RWCO     ALA  52      19     19.30310      6.865090    
 RWCO     PHE  53      27     26.46274      9.288218    
 RWCO     LYS  54      19     19.41971      6.630548    
 RWCO     VAL  55      29     31.51178      10.55152    
 RWCO     PRO  56      21     20.48924      7.254215    
 RWCO     VAL  57      31     29.75109      9.695483    
 RWCO     GLY  58      25     24.19243      6.497060    
 RWCO     SER  59      29     28.01634      7.711679    
 RWCO     LEU  60      35     36.25247      10.11198    
 RWCO     PHE  61      25     24.39062      5.511644    
 RWCO     SER  62      17     16.30636      2.167314    
 RWCO     ALA  63       5     5.489756     0.1984664    
 RWCO     ASN  64       9     9.348912     0.7388996    
 RWCO     PHE  65      19     19.03471      3.754370    
 RWCO     ARG  66      10     10.54022      1.479653    
 RWCO     THR  67      26     25.14193      5.294755    
 RWCO     ASP  68      11     11.63053      1.557710    
 RWCO     SER  69      14     13.46797      2.536976    
 RWCO     PHE  70      25     25.28392      6.051083    
 RWCO     THR  71      15     15.16862      4.378207    
 RWCO     SER  72      21     20.69027      6.468972    
 RWCO     VAL  73      32     32.15961      9.168700    
 RWCO     THR  74      24     24.76451      8.657266    
 RWCO     VAL  75      38     37.73479      11.90099    
 RWCO     MET  76      23     23.14512      8.171076    
 RWCO     SER  77      25     24.07069      7.983415    
 RWCO     VAL  78      38     36.20058      10.37973    
 RWCO     ARG  79      27     26.70176      8.163373    
 RWCO     ALA  80      38     38.43309      10.73650    
 RWCO     TRP  81      26     27.12748      7.399293    
 RWCO     THR  82      34     34.20396      8.418049    
 RWCO     GLN  83      22     23.04602      6.743466    
 RWCO     LEU  84      18     18.67399      5.053254    
 RWCO     THR  85      18     17.59735      3.717741    
 RWCO     PRO  86      24     23.88441      4.762932    
 RWCO     PRO  87      13     13.38202      2.615949    
 RWCO     VAL  88       4     4.482038     0.7368693    
 RWCO     ASN  89       4     4.251502     0.6307047    
 RWCO     GLU  90      15     15.14335      2.606059    
 RWCO     TYR  91      20     19.48746      3.049951    
 RWCO     SER  92      31     30.72445      5.672051    
 RWCO     PHE  93      29     27.98565      5.133577    
 RWCO     VAL  94      38     38.02320      8.011860    
 RWCO     ARG  95      30     29.39635      6.039828    
 RWCO     LEU  96      37     36.01199      7.327818    
 RWCO     LYS  97      25     25.04910      4.522001    
 RWCO     PRO  98      28     28.27346      4.635497    
 RWCO     LEU  99      25     25.57961      4.934421    
 RWCO     PHE 100      21     20.91605      3.617617    
 RWCO     LYS 101      13     14.11270      2.817513    
 RWCO     THR 102       9     8.853627      1.316409    
 RWCO     GLY 103       9     8.226871     0.8590158    
 RWCO     ASP 104      15     14.35280      2.176551    
 RWCO     SER 105      17     17.03094      1.901210    
 RWCO     THR 106       9     8.774849     0.8045911    
 RWCO     GLU 107      16     15.90893      1.654900    
 RWCO     GLU 108      18     17.66973      2.388477    
 RWCO     PHE 109      23     22.88546      2.954645    
 RWCO     GLU 110      20     19.98754      2.614807    
 RWCO     GLY 111      25     23.85061      3.211943    
 RWCO     ARG 112      19     19.76820      2.390698    
 RWCO     ALA 113      20     20.63492      2.651360    
 RWCO     SER 114       9     9.309258     0.7193080    
 RWCO     ASN 115       9     8.804633     0.9452574    
 RWCO     ILE 116      16     15.49494      2.312102    
 RWCO     ASN 117       9     8.967640      1.307572    
 RWCO     THR 118      14     14.35026      1.962346    
 RWCO     ARG 119      24     24.95244      4.212186    
 RWCO     ALA 120      32     31.60052      5.143963    
 RWCO     SER 121      25     24.89835      4.197574    
 RWCO     VAL 122      29     28.35547      4.716042    
 RWCO     GLY 123      26     26.31604      4.822420    
 RWCO     TYR 124      29     27.17724      4.783607    
 RWCO     ARG 125      15     15.69199      2.862294    
 RWCO     ILE 126      24     25.01494      4.435837    
 RWCO     PRO 127      10     10.46273      1.799343    
 RWCO     THR 128       5     6.182806      1.150328    
 RWCO     ASN 129       4     4.728591     0.5622389    
 RWCO     LEU 130      19     18.66030      3.274028    
 RWCO     ARG 131      17     17.40763      3.648019    
 RWCO     GLN 132      18     16.99948      3.492514    
 RWCO     ASN 133      17     18.25816      5.253409    
 RWCO     THR 134      31     31.18076      8.583504    
 RWCO     VAL 135      18     17.23869      5.784540    
 RWCO     ALA 136      16     16.38262      6.681034    
 RWCO     ALA 137      11     10.95636      4.355229    
 RWCO     ASP 138      24     23.43896      7.869737    
 RWCO     ASN 139      25     24.50351      8.450207    
 RWCO     VAL 140      41     38.68107      12.80701    
 RWCO     CYS 141      35     36.96233      11.43210    
 RWCO     GLU 142      28     28.11580      10.02833    
 RWCO     VAL 143      44     41.80116      14.63330    
 RWCO     ARG 144      27     27.48936      10.47840    
 RWCO     SER 145      40     39.85231      14.36902    
 RWCO     ASN 146      27     26.63603      9.770844    
 RWCO     CYS 147      34     32.78565      12.34743    
 RWCO     ARG 148      20     19.22825      9.280987    
 RWCO     GLN 149      21     21.70181      9.461809    
 RWCO     VAL 150      37     37.56980      14.27516    
 RWCO     ALA 151      25     25.25079      10.73916    
 RWCO     LEU 152      34     34.96432      15.33287    
 RWCO     VAL 153      22     22.67844      11.09869    
 RWCO     ILE 154      36     35.80957      16.86171    
 RWCO     SER 155      22     21.51122      10.07892    
 RWCO     CYS 156      32     32.07204      16.11564    
 RWCO     CYS 157      22     21.86605      11.66470    
 RWCO     PHE 158      30     28.77047      16.94546    
 RWCO     ASN 159      21     21.35324      11.92663    
 >d1a3aa_.txt
 RWCO     LEU   4      21     20.56849      13.76589    
 RWCO     PHE   5      30     29.58912      17.58766    
 RWCO     LYS   6      19     18.23970      8.425925    
 RWCO     LEU   7      24     25.22781      16.11861    
 RWCO     GLY   8      17     17.25160      9.100458    
 RWCO     ALA   9      12     12.55360      6.272664    
 RWCO     GLU  10      15     15.25457      4.699526    
 RWCO     ASN  11      31     30.02307      11.20007    
 RWCO     ILE  12      31     28.73333      14.93313    
 RWCO     PHE  13      29     29.90304      9.859199    
 RWCO     LEU  14      24     23.57842      13.86553    
 RWCO     GLY  15      23     21.12892      11.40252    
 RWCO     ARG  16      25     25.48170      8.714911    
 RWCO     LYS  17      15     14.81518      4.590479    
 RWCO     ALA  18      25     24.88874      7.242516    
 RWCO     ALA  19      11     10.71834      2.638989    
 RWCO     THR  20      16     16.37979      4.492153    
 RWCO     LYS  21      29     29.65743      8.914886    
 RWCO     GLU  22      22     21.51286      4.246884    
 RWCO     GLU  23      21     20.60678      4.212818    
 RWCO     ALA  24      39     37.97887      10.12944    
 RWCO     ILE  25      38     37.92869      8.554100    
 RWCO     ARG  26      27     25.11571      3.712722    
 RWCO     PHE  27      28     28.16087      4.905885    
 RWCO     ALA  28      46     44.37991      9.924397    
 RWCO     GLY  29      40     40.36182      7.477734    
 RWCO     GLU  30      24     24.11382      2.843066    
 RWCO     GLN  31      29     29.67523      5.541502    
 RWCO     LEU  32      40     40.05213      8.467367    
 RWCO     VAL  33      24     23.19915      3.181450    
 RWCO     LYS  34      17     15.79213      1.731094    
 RWCO     GLY  35      22     21.69634      3.782625    
 RWCO     GLY  36      19     18.68623      3.192267    
 RWCO     TYR  37      32     31.95682      6.981867    
 RWCO     VAL  38      34     33.99739      6.513515    
 RWCO     GLU  39      20     19.51701      2.805359    
 RWCO     PRO  40      16     16.34372      1.450587    
 RWCO     GLU  41      18     18.19761      2.317823    
 RWCO     TYR  42      39     37.72269      6.336876    
 RWCO     VAL  43      31     30.03394      3.653007    
 RWCO     GLN  44      20     20.73060      1.931656    
 RWCO     ALA  45      33     32.38378      5.183186    
 RWCO     MET  46      41     42.32171      6.589530    
 RWCO     LEU  47      26     25.47485      2.872893    
 RWCO     ASP  48      21     19.64660      1.787879    
 RWCO     ARG  49      26     28.40215      4.334161    
 RWCO     GLU  50      29     29.05816      4.174297    
 RWCO     LYS  51      13     12.85074      1.109681    
 RWCO     LEU  52      12     12.58531     0.9287494    
 RWCO     THR  53      16     15.46583      2.004565    
 RWCO     PRO  54      21     19.97010      2.811926    
 RWCO     THR  55      34     33.26562      6.274868    
 RWCO     TYR  56      26     26.54386      5.039352    
 RWCO     LEU  57      26     25.44688      6.499265    
 RWCO     GLY  58      21     21.39469      5.258210    
 RWCO     GLU  59      22     21.51076      7.253991    
 RWCO     SER  60      29     29.25343      8.364520    
 RWCO     ILE  61      34     34.72539      9.369510    
 RWCO     ALA  62      39     39.57491      7.905794    
 RWCO     VAL  63      41     39.15593      8.468988    
 RWCO     PRO  64      46     46.83130      8.854350    
 RWCO     HIS  65      45     44.49734      8.317163    
 RWCO     GLY  66      40     39.46021      6.878864    
 RWCO     THR  67      27     25.94261      3.880243    
 RWCO     VAL  68      17     16.77030      2.767544    
 RWCO     GLU  69      14     13.96300      1.980531    
 RWCO     ALA  70      25     26.21743      4.463129    
 RWCO     LYS  71      19     19.70827      3.158463    
 RWCO     ASP  72      12     12.29304      1.839548    
 RWCO     ARG  73      25     24.70646      4.449553    
 RWCO     VAL  74      28     30.77462      5.713222    
 RWCO     LEU  75      18     17.02480      3.458161    
 RWCO     LYS  76      19     17.93117      4.883266    
 RWCO     THR  77      22     23.58312      5.882761    
 RWCO     GLY  78      34     33.62587      9.256426    
 RWCO     VAL  79      39     40.59138      11.47147    
 RWCO     VAL  80      41     40.47990      12.46441    
 RWCO     PHE  81      39     41.05323      13.45362    
 RWCO     CYS  82      38     38.63132      10.83963    
 RWCO     GLN  83      37     36.00414      10.64175    
 RWCO     TYR  84      31     31.57786      8.452552    
 RWCO     PRO  85      21     20.83563      5.838256    
 RWCO     GLU  86      14     14.28672      3.962566    
 RWCO     GLY  87      28     27.26963      6.176091    
 RWCO     VAL  88      32     32.05348      8.267228    
 RWCO     ARG  89      23     22.72732      4.881761    
 RWCO     PHE  90      34     33.19714      7.072223    
 RWCO     GLY  91      20     20.59433      4.074607    
 RWCO     GLU  92       8     7.984275      1.366043    
 RWCO     GLU  93       7     6.610651     0.7471927    
 RWCO     GLU  94       5     4.760088     0.1710056    
 RWCO     ASP  95      11     10.46485      1.202927    
 RWCO     ASP  96      18     17.54798      3.133135    
 RWCO     ILE  97      25     24.20241      4.409755    
 RWCO     ALA  98      37     37.02888      8.820080    
 RWCO     ARG  99      34     33.05121      7.979146    
 RWCO     LEU 100      44     43.76321      10.88971    
 RWCO     VAL 101      49     46.16859      14.63478    
 RWCO     ILE 102      47     46.49658      12.75874    
 RWCO     GLY 103      46     45.82567      15.47317    
 RWCO     ILE 104      43     42.68469      11.61338    
 RWCO     ALA 105      38     39.33498      13.65454    
 RWCO     ALA 106      36     36.02256      8.868790    
 RWCO     ARG 107      25     25.08540      6.359818    
 RWCO     ASN 108      16     15.44480      3.053853    
 RWCO     ASN 109      14     14.46606      2.557737    
 RWCO     GLU 110      20     20.49660      4.297176    
 RWCO     HIS 111      33     33.45991      8.276140    
 RWCO     ILE 112      16     15.52765      2.592060    
 RWCO     GLN 113      19     18.25202      3.293127    
 RWCO     VAL 114      31     30.92621      6.998134    
 RWCO     ILE 115      26     26.69410      6.059941    
 RWCO     THR 116      18     16.91274      2.890311    
 RWCO     SER 117      23     23.42141      5.133728    
 RWCO     LEU 118      34     35.23325      8.158394    
 RWCO     THR 119      20     20.17821      3.463966    
 RWCO     ASN 120      12     12.68586      1.313655    
 RWCO     ALA 121      24     25.12258      4.869154    
 RWCO     LEU 122      30     30.04072      5.195351    
 RWCO     ASP 123      14     14.18642      2.123916    
 RWCO     ASP 124      12     12.80580      1.363098    
 RWCO     GLU 125      10     10.55570      1.985128    
 RWCO     SER 126      10     9.966355     0.9261398    
 RWCO     VAL 127      24     23.52220      2.948517    
 RWCO     ILE 128      25     25.70317      4.836666    
 RWCO     GLU 129      16     15.15429      2.575051    
 RWCO     ARG 130      20     20.07405      2.479158    
 RWCO     LEU 131      36     35.63594      8.467842    
 RWCO     ALA 132      30     29.59347      8.404467    
 RWCO     HIS 133      19     18.59344      4.686645    
 RWCO     THR 134      22     21.91693      4.923891    
 RWCO     THR 135      11     11.33672      3.870674    
 RWCO     SER 136      13     13.44824      4.114565    
 RWCO     VAL 137      18     17.83454      8.662608    
 RWCO     ASP 138      13     12.27616      4.373134    
 RWCO     GLU 139      16     17.05892      3.828522    
 RWCO     VAL 140      31     29.82431      10.49431    
 RWCO     LEU 141      18     18.45778      7.638573    
 RWCO     GLU 142      15     13.92163      2.810552    
 RWCO     LEU 143      24     25.06884      4.831357    
 RWCO     LEU 144      29     29.48312      9.323134    
 RWCO     ALA 145      11     11.62841      3.172232    
 RWCO     GLY 146      12     12.61872      2.616892    
 RWCO     ARG 147      26     24.55613      7.962759    
 RWCO     LYS 148      13     12.53931      3.712056    
 >d1a62_1.txt
 RWCO     MSE   1      19     19.23576      10.84466    
 RWCO     ASN   2      11     10.34796      4.887705    
 RWCO     LEU   3      12     13.07394      6.795584    
 RWCO     THR   4       6     6.001466      1.699521    
 RWCO     GLU   5      12     11.08857      3.461967    
 RWCO     LEU   6      23     22.30468      8.801937    
 RWCO     LYS   7      14     14.61117      5.083723    
 RWCO     ASN   8       9     9.162766      1.814498    
 RWCO     THR   9      18     18.13103      4.395537    
 RWCO     PRO  10      11     10.27245      2.036002    
 RWCO     VAL  11      19     18.78692      5.467155    
 RWCO     SER  12      10     9.999300      2.094067    
 RWCO     GLU  13      15     15.37395      3.218345    
 RWCO     LEU  14      28     28.14218      7.665557    
 RWCO     ILE  15      23     21.92143      5.023431    
 RWCO     THR  16      14     14.11046      2.395563    
 RWCO     LEU  17      21     21.54150      5.414778    
 RWCO     GLY  18      26     25.93258      6.781053    
 RWCO     GLU  19      15     15.20956      2.836205    
 RWCO     ASN  20      11     11.30927      2.341462    
 RWCO     MSE  21      19     19.21177      5.994436    
 RWCO     GLY  22      14     13.03391      3.276794    
 RWCO     LEU  23      23     21.91741      4.991591    
 RWCO     GLU  24      11     11.10084      1.740738    
 RWCO     ASN  25       9     9.282410      1.371856    
 RWCO     LEU  26      23     24.01976      4.562778    
 RWCO     ALA  27      14     13.66156      2.551275    
 RWCO     ARG  28       9     8.077078      1.264857    
 RWCO     MSE  29      15     15.33383      2.598480    
 RWCO     ARG  30       9     9.844382      1.715574    
 RWCO     LYS  31      18     18.67724      5.553514    
 RWCO     GLN  32      11     12.18472      3.507968    
 RWCO     ASP  33      16     15.90779      3.179026    
 RWCO     ILE  34      28     27.94267      8.135029    
 RWCO     ILE  35      27     26.47091      9.914589    
 RWCO     PHE  36      17     17.17335      4.430128    
 RWCO     ALA  37      25     24.82575      6.389492    
 RWCO     ILE  38      32     31.84598      11.74299    
 RWCO     LEU  39      24     22.94663      8.733968    
 RWCO     LYS  40      17     16.33969      4.515007    
 RWCO     GLN  41      21     20.17502      6.323625    
 RWCO     HIS  42      19     18.79705      7.448357    
 RWCO     ALA  43      11     10.69278      3.395100    
 RWCO     LYS  44       9     9.519329      2.277720    
 RWCO     SER  45      10     9.593824      3.301650    
 RWCO     GLY  46       6     5.861516      1.562900    
 RWCO     GLU  47      10     9.842672      3.310961    
 >d1a6m__.txt
 RWCO     VAL   1      13     12.98790      7.200458    
 RWCO     LEU   2      24     24.27299      13.21262    
 RWCO     SER   3      12     11.81761      5.270378    
 RWCO     GLU   4       9     9.118568      2.038058    
 RWCO     GLY   5      14     13.65956      5.525187    
 RWCO     GLU   6      23     22.18765      11.16245    
 RWCO     TRP   7      22     23.08000      9.181678    
 RWCO     GLN   8      17     16.96098      5.878933    
 RWCO     LEU   9      28     27.04373      13.33663    
 RWCO     VAL  10      38     37.46864      18.20735    
 RWCO     LEU  11      25     24.53466      8.132622    
 RWCO     HIS  12      21     21.59156      8.934922    
 RWCO     VAL  13      32     32.25076      16.06069    
 RWCO     TRP  14      30     31.46899      12.40191    
 RWCO     ALA  15      15     16.23788      4.222581    
 RWCO     LYS  16      21     20.57842      8.103149    
 RWCO     VAL  17      33     31.95140      10.53633    
 RWCO     GLU  18      21     19.93067      4.601947    
 RWCO     ALA  19      11     10.78774      2.369030    
 RWCO     ASP  20      17     16.28523      3.759393    
 RWCO     VAL  21      25     23.79656      5.083686    
 RWCO     ALA  22      22     21.23511      3.988922    
 RWCO     GLY  23      21     22.25650      4.823531    
 RWCO     HIS  24      30     31.78574      8.839464    
 RWCO     GLY  25      33     32.45088      8.140849    
 RWCO     GLN  26      29     29.88894      5.924532    
 RWCO     ASP  27      31     28.82007      7.773356    
 RWCO     ILE  28      36     36.22904      10.51234    
 RWCO     LEU  29      36     37.49728      7.289623    
 RWCO     ILE  30      30     30.45136      5.283119    
 RWCO     ARG  31      28     26.82898      7.583960    
 RWCO     LEU  32      34     33.79686      8.285355    
 RWCO     PHE  33      33     31.76880      4.468035    
 RWCO     LYS  34      20     20.47502      3.183931    
 RWCO     SER  35      19     18.62318      4.834562    
 RWCO     HIS  36      20     20.34943      5.261600    
 RWCO     PRO  37      17     15.45950      1.539568    
 RWCO     GLU  38      14     13.91307      2.899927    
 RWCO     THR  39      27     27.33442      6.152157    
 RWCO     LEU  40      27     25.81339      2.771414    
 RWCO     GLU  41      15     14.35219      1.812343    
 RWCO     LYS  42      22     21.12427      4.570819    
 RWCO     PHE  43      22     23.01606      3.067911    
 RWCO     ASP  44      10     8.712919      1.112390    
 RWCO     ARG  45      18     16.96668      1.640034    
 RWCO     PHE  46      23     24.60912      1.921998    
 RWCO     LYS  47      14     14.07245     0.7504806    
 RWCO     HIS  48      12     11.99069     0.5991959    
 RWCO     LEU  49      23     22.90484      1.506939    
 RWCO     LYS  50      11     11.19999     0.6166432    
 RWCO     THR  51      10     10.48563     0.6575857    
 RWCO     GLU  52      17     15.67571      1.491670    
 RWCO     ALA  53       8     7.749633     0.4777232    
 RWCO     GLU  54      15     14.95760     0.9636331    
 RWCO     MET  55      28     27.92002      2.691327    
 RWCO     LYS  56      17     17.51334      2.017616    
 RWCO     ALA  57      11     11.68744     0.7382550    
 RWCO     SER  58      24     22.71094      1.982591    
 RWCO     GLU  59      12     12.12292      1.002277    
 RWCO     ASP  60      17     17.05590      1.420948    
 RWCO     LEU  61      29     29.08830      3.438194    
 RWCO     LYS  62      23     23.18466      3.210714    
 RWCO     LYS  63      16     15.88545      1.974384    
 RWCO     HIS  64      27     25.79527      3.537660    
 RWCO     GLY  65      32     31.76754      5.467990    
 RWCO     VAL  66      21     21.10168      3.461241    
 RWCO     THR  67      17     18.10201      2.237162    
 RWCO     VAL  68      31     31.57024      5.758911    
 RWCO     LEU  69      29     30.25842      6.412034    
 RWCO     THR  70      19     18.55907      2.805176    
 RWCO     ALA  71      23     22.76872      2.886799    
 RWCO     LEU  72      34     34.09133      7.732236    
 RWCO     GLY  73      28     27.35433      6.080744    
 RWCO     ALA  74      21     19.37339      2.353251    
 RWCO     ILE  75      28     29.22982      5.561630    
 RWCO     LEU  76      33     32.74337      9.163016    
 RWCO     LYS  77      17     18.34298      4.126336    
 RWCO     LYS  78      19     19.10139      3.859012    
 RWCO     LYS  79      23     21.62084      7.353563    
 RWCO     GLY  80      25     23.22654      6.687109    
 RWCO     HIS  81      13     12.83519      2.533029    
 RWCO     HIS  82      24     24.06815      4.359153    
 RWCO     GLU  83      14     13.85498      2.429671    
 RWCO     ALA  84      10     10.74138     0.8286727    
 RWCO     GLU  85      21     20.58171      2.346370    
 RWCO     LEU  86      28     27.71365      5.036337    
 RWCO     LYS  87      15     15.93783      2.778373    
 RWCO     PRO  88      16     14.95502      1.389419    
 RWCO     LEU  89      27     26.59788      3.612112    
 RWCO     ALA  90      30     29.50795      5.757458    
 RWCO     GLN  91      17     16.36868      2.858152    
 RWCO     SER  92      16     16.14591      2.354754    
 RWCO     HIS  93      26     26.38498      4.299417    
 RWCO     ALA  94      23     22.79869      4.032620    
 RWCO     THR  95      13     13.44245      2.378283    
 RWCO     LYS  96      11     10.60503      1.549714    
 RWCO     HIS  97      20     18.91255      3.413660    
 RWCO     LYS  98      17     15.04470      3.130274    
 RWCO     ILE  99      27     26.55603      4.925089    
 RWCO     PRO 100      17     17.72042      3.574722    
 RWCO     ILE 101      24     22.80723      4.209224    
 RWCO     LYS 102      14     14.67764      3.026038    
 RWCO     TYR 103      26     25.85427      6.232888    
 RWCO     LEU 104      31     31.34405      5.635618    
 RWCO     GLU 105      21     20.94394      3.839146    
 RWCO     PHE 106      25     24.96448      6.832929    
 RWCO     ILE 107      34     34.76206      9.164040    
 RWCO     SER 108      30     29.88537      5.640102    
 RWCO     GLU 109      22     22.25160      4.561661    
 RWCO     ALA 110      29     29.59584      9.096810    
 RWCO     ILE 111      37     38.05932      10.37775    
 RWCO     ILE 112      31     30.99616      6.415953    
 RWCO     HIS 113      23     22.94499      5.751332    
 RWCO     VAL 114      29     29.99440      10.76490    
 RWCO     LEU 115      38     36.82265      11.07119    
 RWCO     HIS 116      23     22.23709      4.072531    
 RWCO     SER 117      17     16.59567      4.880408    
 RWCO     ARG 118      23     22.31707      9.005531    
 RWCO     HIS 119      25     23.82965      8.763595    
 RWCO     PRO 120      12     11.73103      1.746581    
 RWCO     GLY 121      13     12.52892      3.006904    
 RWCO     ASP 122      20     20.73152      8.193196    
 RWCO     PHE 123      24     24.92704      6.493395    
 RWCO     GLY 124      15     15.57176      3.037093    
 RWCO     ALA 125      10     10.79633      1.415029    
 RWCO     ASP 126      16     16.50156      6.763717    
 RWCO     ALA 127      25     26.87885      10.21566    
 RWCO     GLN 128      24     23.74501      4.524766    
 RWCO     GLY 129      20     20.34472      6.322218    
 RWCO     ALA 130      28     28.40562      12.12843    
 RWCO     MET 131      36     36.03843      12.04923    
 RWCO     ASN 132      24     24.41403      5.286361    
 RWCO     LYS 133      23     23.09497      8.609050    
 RWCO     ALA 134      36     35.61906      14.69249    
 RWCO     LEU 135      32     31.63410      8.184866    
 RWCO     GLU 136      22     20.95944      4.961767    
 RWCO     LEU 137      26     26.88177      8.977573    
 RWCO     PHE 138      34     34.04543      9.509525    
 RWCO     ARG 139      28     27.48311      4.977173    
 RWCO     LYS 140      20     19.83700      4.302232    
 RWCO     ASP 141      25     25.05972      6.369845    
 RWCO     ILE 142      35     34.31031      8.060930    
 RWCO     ALA 143      22     21.96559      3.631729    
 RWCO     ALA 144      16     15.99614      2.550138    
 RWCO     LYS 145      24     23.81197      5.668443    
 RWCO     TYR 146      24     23.68504      5.451120    
 RWCO     LYS 147      10     10.53757      1.345759    
 RWCO     GLU 148      12     11.73727      2.400021    
 RWCO     LEU 149      15     15.19145      3.943003    
 RWCO     GLY 150      11     9.761452      1.943365    
 RWCO     TYR 151      19     20.13634      5.063602    
 >d1a6q_2.txt
 RWCO     GLY   2       6     5.953235      1.271683    
 RWCO     ALA   3      17     16.18366      4.264114    
 RWCO     PHE   4      12     11.95444      3.614268    
 RWCO     LEU   5      14     14.76491      3.261574    
 RWCO     ASP   6       5     5.116199     0.4696563    
 RWCO     LYS   7      10     8.744994      1.854386    
 RWCO     PRO   8      23     22.43653      10.72910    
 RWCO     LYS   9      20     19.90846      5.343795    
 RWCO     MET  10      16     17.06591      7.382940    
 RWCO     GLU  11      16     14.34915      4.565821    
 RWCO     LYS  12      24     23.99605      12.18980    
 RWCO     HIS  13      23     22.48098      8.195261    
 RWCO     ASN  14      24     23.27764      12.14280    
 RWCO     ALA  15      23     22.91285      8.662168    
 RWCO     GLN  16      22     23.43840      11.47613    
 RWCO     GLY  17      21     21.24585      7.208842    
 RWCO     GLN  18      16     15.84179      5.979458    
 RWCO     GLY  19      17     17.97554      4.950925    
 RWCO     ASN  20      23     23.14776      6.885353    
 RWCO     GLY  21      18     19.01864      9.110908    
 RWCO     LEU  22      31     32.31774      13.72881    
 RWCO     ARG  23      29     28.61214      15.93152    
 RWCO     TYR  24      36     37.01759      15.62822    
 RWCO     GLY  25      38     37.35997      20.02024    
 RWCO     LEU  26      40     38.94732      17.69515    
 RWCO     SER  27      39     39.15297      21.31107    
 RWCO     SER  28      39     37.86768      13.88638    
 RWCO     MET  29      32     33.63271      16.94132    
 RWCO     GLN  30      28     27.32734      8.482209    
 RWCO     GLY  31      33     31.80998      12.93065    
 RWCO     TRP  32      21     22.31772      9.297853    
 RWCO     ARG  33      27     26.59813      8.267278    
 RWCO     VAL  34      15     14.95949      3.234501    
 RWCO     GLU  35      21     20.47218      3.419845    
 RWCO     MET  36      27     27.60292      5.813690    
 RWCO     GLU  37      32     32.55550      8.318464    
 RWCO     ASP  38      41     41.98896      13.41149    
 RWCO     ALA  39      35     36.12220      7.946548    
 RWCO     HIS  40      43     41.89932      11.84174    
 RWCO     THR  41      35     34.88628      6.769382    
 RWCO     ALA  42      38     36.31566      9.784045    
 RWCO     VAL  43      30     29.78763      4.279153    
 RWCO     ILE  44      23     24.69414      3.632097    
 RWCO     GLY  45      22     22.27839      2.184281    
 RWCO     LEU  46      23     24.64751      2.708085    
 RWCO     PRO  47      13     11.99446     0.6630085    
 RWCO     SER  48      14     13.95272      1.262283    
 RWCO     GLY  49      13     11.91570      1.274490    
 RWCO     LEU  50      24     24.61035      2.882457    
 RWCO     GLU  51      13     12.70469      1.076630    
 RWCO     SER  52      20     17.99934      2.757404    
 RWCO     TRP  53      28     29.24943      4.204148    
 RWCO     SER  54      33     33.66916      7.773579    
 RWCO     PHE  55      39     38.07580      6.872400    
 RWCO     PHE  56      43     43.34353      12.76229    
 RWCO     ALA  57      45     46.57487      11.84468    
 RWCO     VAL  58      47     47.88562      16.87770    
 RWCO     TYR  59      45     45.18012      10.34927    
 RWCO     ASP  60      48     47.74920      15.45204    
 RWCO     GLY  61      40     40.25668      10.10479    
 RWCO     HIS  62      35     36.06986      10.89305    
 RWCO     ALA  63      24     23.56899      6.453568    
 RWCO     GLY  64      25     25.53306      4.306144    
 RWCO     SER  65      24     25.09333      3.471463    
 RWCO     GLN  66      27     26.86191      4.133300    
 RWCO     VAL  67      38     38.55335      6.971996    
 RWCO     ALA  68      38     38.14268      6.779865    
 RWCO     LYS  69      23     23.68929      2.552730    
 RWCO     TYR  70      28     28.45430      3.458748    
 RWCO     CYS  71      41     42.14194      6.125864    
 RWCO     CYS  72      34     33.58564      4.700809    
 RWCO     GLU  73      17     17.46119      1.079776    
 RWCO     HIS  74      25     24.56558      2.084531    
 RWCO     LEU  75      42     42.10230      5.318047    
 RWCO     LEU  76      34     33.27802      2.992563    
 RWCO     ASP  77      21     21.16859      1.393546    
 RWCO     HIS  78      29     29.04305      3.033762    
 RWCO     ILE  79      39     39.71410      4.350630    
 RWCO     THR  80      30     30.26122      2.263647    
 RWCO     ASN  81      20     20.23464      1.188893    
 RWCO     ASN  82      24     23.92241      1.250471    
 RWCO     GLN  83      12     12.55030     0.5001427    
 RWCO     ASP  84      23     22.33719      1.189791    
 RWCO     PHE  85      34     33.64244      2.349019    
 RWCO     LYS  86      19     20.04745     0.8702863    
 RWCO     GLY  87      15     15.52504     0.4162369    
 RWCO     SER  88       8     8.217505     0.1946693    
 RWCO     ALA  89       8     7.827735     0.1328866    
 RWCO     GLY  90       5     6.147249     0.2850003    
 RWCO     ALA  91      16     16.53772      1.434135    
 RWCO     PRO  92      30     29.33089      2.452998    
 RWCO     SER  93      17     15.82483      1.132796    
 RWCO     VAL  94      18     18.31300      3.187461    
 RWCO     GLU  95      14     14.53926      1.307536    
 RWCO     ASN  96      26     25.27069      1.878397    
 RWCO     VAL  97      34     33.61951      4.079516    
 RWCO     LYS  98      23     24.07718      3.566954    
 RWCO     ASN  99      21     22.01924      1.920522    
 RWCO     GLY 100      30     29.74980      2.410915    
 RWCO     ILE 101      37     39.02559      5.134737    
 RWCO     ARG 102      26     27.77381      4.346928    
 RWCO     THR 103      29     28.18924      3.154505    
 RWCO     GLY 104      35     34.57293      3.959562    
 RWCO     PHE 105      40     40.85170      6.491783    
 RWCO     LEU 106      28     28.00288      4.928979    
 RWCO     GLU 107      26     26.40844      2.740488    
 RWCO     ILE 108      34     35.27415      4.115497    
 RWCO     ASP 109      37     37.02522      6.686325    
 RWCO     GLU 110      20     20.79259      3.163551    
 RWCO     HIS 111      24     23.96939      2.576062    
 RWCO     MET 112      34     33.20944      3.927711    
 RWCO     ARG 113      25     25.50141      3.978161    
 RWCO     VAL 114      10     11.07354     0.6064398    
 RWCO     MET 115      16     16.54243      1.405014    
 RWCO     SER 116      22     21.70884      2.312243    
 RWCO     GLU 117      10     10.83525     0.9337971    
 RWCO     LYS 118       6     6.615434     0.1445184    
 RWCO     LYS 119       8     8.099783     0.3163439    
 RWCO     HIS 120       4     4.801895     8.2811482E-02
 RWCO     GLY 121      13     13.72297      1.192292    
 RWCO     ALA 122       7     7.285158     0.7499011    
 RWCO     ASP 123      23     22.70147      3.538440    
 RWCO     ARG 124      20     19.36353      3.715942    
 RWCO     SER 125      27     29.31504      5.667234    
 RWCO     GLY 126      36     38.68635      7.394776    
 RWCO     SER 127      43     44.45228      9.099202    
 RWCO     THR 128      52     50.58073      11.22899    
 RWCO     ALA 129      53     53.01963      9.935376    
 RWCO     VAL 130      51     49.48129      10.84110    
 RWCO     GLY 131      46     46.75137      10.01257    
 RWCO     VAL 132      42     44.08292      10.24453    
 RWCO     LEU 133      43     41.25153      8.046919    
 RWCO     ILE 134      37     37.29843      9.927687    
 RWCO     SER 135      27     27.33675      5.814548    
 RWCO     PRO 136      18     18.38958      4.949793    
 RWCO     GLN 137      18     16.33131      3.576311    
 RWCO     HIS 138      24     25.48066      4.567287    
 RWCO     THR 139      37     36.66467      7.426596    
 RWCO     TYR 140      38     38.06368      6.414738    
 RWCO     PHE 141      34     34.74216      5.119282    
 RWCO     ILE 142      40     41.99682      6.921928    
 RWCO     ASN 143      35     37.32663      5.262085    
 RWCO     CYS 144      45     44.72250      7.177446    
 RWCO     GLY 145      42     42.73935      6.909644    
 RWCO     ASP 146      35     35.95616      6.213057    
 RWCO     SER 147      48     47.75449      10.91836    
 RWCO     ARG 148      40     39.22163      7.781896    
 RWCO     GLY 149      44     44.38480      8.981249    
 RWCO     LEU 150      39     38.83231      8.339619    
 RWCO     LEU 151      34     35.45203      6.797853    
 RWCO     CYS 152      32     32.87106      8.985160    
 RWCO     ARG 153      24     24.02108      5.549126    
 RWCO     ASN 154      16     14.69867      3.793523    
 RWCO     ARG 155      17     17.63120      5.216204    
 RWCO     LYS 156      15     15.32196      2.890326    
 RWCO     VAL 157      22     23.01154      4.302178    
 RWCO     HIS 158      24     23.77315      4.123122    
 RWCO     PHE 159      26     27.14897      3.691210    
 RWCO     PHE 160      26     27.44461      4.180704    
 RWCO     THR 161      35     35.09302      4.886672    
 RWCO     GLN 162      24     22.36721      1.977327    
 RWCO     ASP 163      30     29.49807      3.696009    
 RWCO     HIS 164      35     35.28441      3.494786    
 RWCO     LYS 165      23     25.04975      1.868146    
 RWCO     PRO 166      33     33.14975      2.298152    
 RWCO     SER 167      22     20.67259     0.9896811    
 RWCO     ASN 168      20     19.81702      1.099085    
 RWCO     PRO 169      11     10.57176     0.2694930    
 RWCO     LEU 170      18     17.53008      1.081310    
 RWCO     GLU 171      33     32.87525      2.213540    
 RWCO     LYS 172      21     21.50464     0.8211831    
 RWCO     GLU 173      16     15.61195     0.6962332    
 RWCO     ARG 174      29     28.39039      2.040386    
 RWCO     ILE 175      33     33.38350      1.868947    
 RWCO     GLN 176      19     18.62548     0.8050557    
 RWCO     ASN 177      17     16.31229      1.075564    
 RWCO     ALA 178      26     26.60518      1.878796    
 RWCO     GLY 179      17     16.98451      1.066206    
 RWCO     GLY 180      24     23.55686      1.179542    
 RWCO     SER 181      18     17.49034     0.5442621    
 RWCO     VAL 182      26     25.79283     0.9179506    
 RWCO     MET 183      13     13.16046     0.3779073    
 RWCO     ILE 184      11     10.30812     0.3245197    
 RWCO     GLN 185      19     17.82078     0.8333694    
 RWCO     ARG 186      21     19.93574      1.050816    
 RWCO     VAL 187      33     33.45196      1.738300    
 RWCO     ASN 188      20     19.62104     0.7570456    
 RWCO     GLY 189      13     13.26661     0.4774136    
 RWCO     SER 190      19     19.11985      1.680121    
 RWCO     LEU 191      34     34.22374      3.291305    
 RWCO     ALA 192      28     28.49038      3.523391    
 RWCO     VAL 193      39     39.39154      5.542715    
 RWCO     SER 194      38     39.31349      3.070098    
 RWCO     ARG 195      43     43.02817      5.424385    
 RWCO     ALA 196      44     44.82063      8.770373    
 RWCO     LEU 197      48     47.54291      12.92368    
 RWCO     GLY 198      44     43.32603      10.89864    
 RWCO     ASP 199      36     36.58762      6.659509    
 RWCO     PHE 200      27     27.89798      5.771480    
 RWCO     ASP 201      18     18.66546      2.716336    
 RWCO     TYR 202      34     33.59900      3.268437    
 RWCO     LYS 203      31     31.70939      3.470117    
 RWCO     CYS 204      16     15.86047      1.144916    
 RWCO     VAL 205      21     20.08310     0.9828868    
 RWCO     HIS 206       6     6.471374     0.2651390    
 RWCO     GLY 207       8     7.949330     0.3701467    
 RWCO     LYS 208      17     17.02336     0.8992637    
 RWCO     GLY 209      16     15.66887      1.353452    
 RWCO     PRO 210      27     25.02728      3.917423    
 RWCO     THR 211      24     23.81999      3.215633    
 RWCO     GLU 212      21     21.58893      1.572857    
 RWCO     GLN 213      33     32.30421      2.925967    
 RWCO     LEU 214      36     35.35616      2.869905    
 RWCO     VAL 215      41     42.63040      5.966302    
 RWCO     SER 216      38     37.77297      4.896525    
 RWCO     PRO 217      41     40.85846      9.375746    
 RWCO     GLU 218      29     30.66060      6.063915    
 RWCO     PRO 219      39     38.55479      11.37361    
 RWCO     GLU 220      32     29.66694      6.748471    
 RWCO     VAL 221      31     30.52353      9.956487    
 RWCO     HIS 222      24     24.04207      6.355265    
 RWCO     ASP 223      22     21.84892      6.880440    
 RWCO     ILE 224      25     25.95476      5.953645    
 RWCO     GLU 225      16     16.15796      3.526011    
 RWCO     ARG 226      27     26.52358      7.524573    
 RWCO     SER 227      16     16.88952      3.246788    
 RWCO     GLU 228      11     12.23802      3.170071    
 RWCO     GLU 229       7     8.022870      1.337408    
 RWCO     ASP 230      16     16.95787      3.011814    
 RWCO     ASP 231      28     28.47107      6.908479    
 RWCO     GLN 232      30     30.31748      5.859908    
 RWCO     PHE 233      42     41.74240      10.06373    
 RWCO     ILE 234      46     45.24427      14.20612    
 RWCO     ILE 235      49     49.32684      11.03381    
 RWCO     LEU 236      47     47.10732      17.40557    
 RWCO     ALA 237      49     48.79382      13.09461    
 RWCO     CYS 238      46     46.56492      17.53864    
 RWCO     ASP 239      32     33.44881      8.946820    
 RWCO     GLY 240      35     36.56931      11.52020    
 RWCO     ILE 241      45     44.20415      9.718763    
 RWCO     TRP 242      33     34.06800      6.473444    
 RWCO     ASP 243      21     22.22118      3.664514    
 RWCO     VAL 244      21     20.97347      1.944430    
 RWCO     MET 245      27     28.23390      2.388025    
 RWCO     GLY 246      23     21.86600      2.377186    
 RWCO     ASN 247      22     22.70941      4.238199    
 RWCO     GLU 248      14     14.83297      2.473748    
 RWCO     GLU 249      17     18.63669      1.512344    
 RWCO     LEU 250      34     34.69748      3.535575    
 RWCO     CYS 251      32     31.40798      5.010088    
 RWCO     ASP 252      18     18.58269      2.077283    
 RWCO     PHE 253      29     27.47137      1.816999    
 RWCO     VAL 254      40     40.05187      4.713162    
 RWCO     ARG 255      25     24.65636      3.042859    
 RWCO     SER 256      14     14.73740     0.8993279    
 RWCO     ARG 257      27     26.97336      1.921758    
 RWCO     LEU 258      28     28.21377      3.584014    
 RWCO     GLU 259      12     12.62356     0.9592932    
 RWCO     VAL 260      11     11.31631     0.4219280    
 RWCO     THR 261      18     17.97464      2.003856    
 RWCO     ASP 262      17     17.05058      4.593819    
 RWCO     ASP 263      17     17.55949      6.118932    
 RWCO     LEU 264      31     32.06441      11.40667    
 RWCO     GLU 265      24     25.13918      11.56893    
 RWCO     LYS 266      20     20.13654      5.522795    
 RWCO     VAL 267      35     35.17937      7.677692    
 RWCO     CYS 268      40     40.84872      13.59509    
 RWCO     ASN 269      27     27.65988      10.43129    
 RWCO     GLU 270      28     27.11831      4.479736    
 RWCO     VAL 271      44     42.25757      7.580400    
 RWCO     VAL 272      43     42.07486      14.22882    
 RWCO     ASP 273      23     22.89885      6.786983    
 RWCO     THR 274      25     24.78269      2.902094    
 RWCO     CYS 275      34     33.46693      6.485033    
 RWCO     LEU 276      28     28.52167      11.07259    
 RWCO     TYR 277      13     14.11807      3.689477    
 RWCO     LYS 278      18     18.20274      1.490278    
 RWCO     GLY 279      15     15.04597      3.715425    
 RWCO     SER 280      26     27.13325      7.402128    
 RWCO     ARG 281      22     21.23276      11.53163    
 RWCO     ASP 282      34     33.82824      16.94659    
 RWCO     ASN 283      43     41.78190      25.92208    
 RWCO     MET 284      46     45.08832      19.53755    
 RWCO     SER 285      51     49.27150      27.25375    
 RWCO     VAL 286      50     50.74284      19.30853    
 RWCO     ILE 287      48     47.49752      26.03900    
 RWCO     LEU 288      48     47.01443      17.05105    
 RWCO     ILE 289      46     44.22540      24.19307    
 RWCO     CYS 290      34     34.80848      13.66909    
 RWCO     PHE 291      29     30.06000      12.86517    
 RWCO     PRO 292      17     16.97281      7.252314    
 RWCO     ASN 293      17     17.28632      5.650615    
 RWCO     ALA 294      30     29.33223      9.161321    
 RWCO     PRO 295      25     24.20555      4.607050    
 RWCO     LYS 296      12     12.23042      1.773556    
 >d1a8d_2.txt
 RWCO     ILE 248       9     10.34072      4.529705    
 RWCO     THR 249      11     11.28059      3.714794    
 RWCO     PHE 250      19     20.07156      6.685222    
 RWCO     LEU 251      33     32.60109      13.99554    
 RWCO     ARG 252      27     26.65506      12.00927    
 RWCO     ASP 253      27     28.40659      11.64996    
 RWCO     PHE 254      24     26.17064      12.23343    
 RWCO     TRP 255      16     17.04066      9.746777    
 RWCO     GLY 256      17     16.81922      8.583325    
 RWCO     ASN 257      17     16.39179      6.414371    
 RWCO     PRO 258      18     19.72359      5.683647    
 RWCO     LEU 259      34     34.23714      12.53656    
 RWCO     ARG 260      24     23.85634      6.489722    
 RWCO     TYR 261      29     27.49651      7.808815    
 RWCO     ASP 262      18     18.03218      5.455546    
 RWCO     THR 263      23     23.64197      7.843806    
 RWCO     GLU 264      21     22.30320      8.161891    
 RWCO     TYR 265      37     35.98655      12.30077    
 RWCO     TYR 266      30     30.25883      10.30835    
 RWCO     LEU 267      43     41.87497      15.34892    
 RWCO     ILE 268      33     33.06510      10.70891    
 RWCO     PRO 269      32     32.96389      15.41512    
 RWCO     VAL 270      26     26.07038      14.93383    
 RWCO     ALA 271      21     21.99524      13.15077    
 RWCO     SER 272      22     22.13148      8.846156    
 RWCO     SER 273      22     22.54496      7.272950    
 RWCO     SER 274      17     16.51930      2.210904    
 RWCO     LYS 275      29     28.27345      7.884519    
 RWCO     ASP 276      28     27.92010      5.260942    
 RWCO     VAL 277      36     36.10940      11.17386    
 RWCO     GLN 278      24     24.78782      5.923223    
 RWCO     LEU 279      28     27.58682      6.639795    
 RWCO     LYS 280      24     22.56101      7.826532    
 RWCO     ASN 281      15     14.60353      4.028839    
 RWCO     ILE 282      18     17.62315      4.751285    
 RWCO     THR 283      21     19.89152      6.258679    
 RWCO     ASP 284      27     24.09599      8.379614    
 RWCO     TYR 285      36     36.37027      13.98535    
 RWCO     MET 286      38     38.17056      11.76399    
 RWCO     TYR 287      31     30.71315      11.15962    
 RWCO     LEU 288      32     29.99037      9.233027    
 RWCO     THR 289      21     20.89177      4.018400    
 RWCO     ASN 290      16     14.85651      1.901064    
 RWCO     ALA 291      23     22.62712      3.388984    
 RWCO     PRO 292      15     14.11829      1.981628    
 RWCO     SER 293      15     14.54716      2.246274    
 RWCO     TYR 294      14     14.28561      3.385170    
 RWCO     THR 295      11     10.64299      1.476439    
 RWCO     ASN 296       8     7.903052      1.434264    
 RWCO     GLY 297       5     5.000837     0.5313735    
 RWCO     LYS 298       4     3.861324     0.6157101    
 RWCO     LEU 299       6     5.620757     0.8319741    
 RWCO     ASN 300       4     3.661665     8.5861705E-02
 RWCO     ILE 301       8     8.331484      1.521755    
 RWCO     TYR 302      12     11.29393      1.652651    
 RWCO     TYR 303      16     15.48204      3.643456    
 RWCO     ARG 304      21     21.23051      4.346313    
 RWCO     ARG 305      18     19.15314      4.668721    
 RWCO     LEU 306      26     26.32553      9.352292    
 RWCO     TYR 307      20     21.24457      7.209519    
 RWCO     ASN 308      21     19.99049      3.762685    
 RWCO     GLY 309      25     25.52661      4.144274    
 RWCO     LEU 310      30     31.51794      6.031694    
 RWCO     LYS 311      27     27.15119      6.020502    
 RWCO     PHE 312      40     38.97882      10.19733    
 RWCO     ILE 313      26     26.23488      5.226157    
 RWCO     ILE 314      35     35.16596      7.730889    
 RWCO     LYS 315      26     25.83946      3.752917    
 RWCO     ARG 316      23     22.01328      2.624195    
 RWCO     TYR 317      21     21.14574      3.869029    
 RWCO     THR 318       7     8.032667     0.8481307    
 RWCO     PRO 319       8     8.089824     0.7842699    
 RWCO     ASN 320       6     5.348731     0.3167697    
 RWCO     ASN 321      13     13.09427     0.8094906    
 RWCO     GLU 322       4     3.964453     0.2677262    
 RWCO     ILE 323       3     2.872354     0.2712492    
 RWCO     ASP 324      12     12.25751      2.153455    
 RWCO     SER 325      15     15.24800      2.888345    
 RWCO     PHE 326      19     19.79780      4.589059    
 RWCO     VAL 327      34     33.42513      7.543453    
 RWCO     LYS 328      22     21.26206      4.626383    
 RWCO     SER 329      22     20.90943      5.671140    
 RWCO     GLY 330      20     19.76452      4.869823    
 RWCO     ASP 331      28     27.69123      5.150312    
 RWCO     PHE 332      23     22.66591      3.757346    
 RWCO     ILE 333      36     34.93011      6.493016    
 RWCO     LYS 334      29     27.98500      4.071816    
 RWCO     LEU 335      42     41.64196      8.150752    
 RWCO     TYR 336      25     26.38125      3.954840    
 RWCO     VAL 337      37     34.43665      6.029339    
 RWCO     SER 338      23     22.21871      3.602880    
 RWCO     TYR 339      23     21.54385      3.615298    
 RWCO     ASN 340      10     9.167034      1.288153    
 RWCO     ASN 341       4     4.739706     0.4261744    
 RWCO     ASN 342      10     10.95941      1.130814    
 RWCO     GLU 343      19     19.18825      2.449255    
 RWCO     HIS 344      27     27.39180      3.721858    
 RWCO     ILE 345      29     28.00052      3.142133    
 RWCO     VAL 346      40     39.83873      6.952701    
 RWCO     GLY 347      38     37.91206      6.117032    
 RWCO     TYR 348      36     37.01926      6.141291    
 RWCO     PRO 349      28     26.67936      3.335170    
 RWCO     LYS 350      18     17.57903      2.147324    
 RWCO     ASP 351      13     12.25441      1.052791    
 RWCO     GLY 352      24     22.67089      2.833910    
 RWCO     ASN 353      21     21.56048      3.369271    
 RWCO     ALA 354      23     22.99245      3.838738    
 RWCO     PHE 355      22     21.19921      4.793189    
 RWCO     ASN 356       9     9.017618      1.686383    
 RWCO     ASN 357       7     8.537022     0.9654725    
 RWCO     LEU 358      13     14.21642      2.985681    
 RWCO     ASP 359      30     28.49232      6.208386    
 RWCO     ARG 360      35     35.06757      5.671268    
 RWCO     ILE 361      38     36.13411      6.983070    
 RWCO     LEU 362      44     43.78805      8.478524    
 RWCO     ARG 363      34     34.52527      6.015476    
 RWCO     VAL 364      33     33.72233      7.358814    
 RWCO     GLY 365      27     26.86408      4.976383    
 RWCO     TYR 366      28     27.21087      3.974222    
 RWCO     ASN 367      14     13.86820      1.821469    
 RWCO     ALA 368      11     11.62241      1.268932    
 RWCO     PRO 369       4     4.255894     0.3369998    
 RWCO     GLY 370       6     5.727093     0.3247544    
 RWCO     ILE 371      12     12.90178      1.197545    
 RWCO     PRO 372      16     16.37889      1.353331    
 RWCO     LEU 373      26     25.89163      2.623438    
 RWCO     TYR 374      28     28.97828      3.289281    
 RWCO     LYS 375      31     31.57511      4.211862    
 RWCO     LYS 376      29     28.33712      4.240777    
 RWCO     MET 377      34     35.38700      6.024175    
 RWCO     GLU 378      28     28.32776      4.795500    
 RWCO     ALA 379      35     35.03236      9.983408    
 RWCO     VAL 380      30     29.14313      6.264363    
 RWCO     LYS 381      28     28.74135      7.697669    
 RWCO     LEU 382      25     24.90795      4.817154    
 RWCO     ARG 383      21     22.09739      4.603755    
 RWCO     ASP 384      21     20.39238      4.781359    
 RWCO     LEU 385       9     9.981479      2.998094    
 RWCO     LYS 386       6     5.934484      1.838059    
 RWCO     THR 387      20     20.16007      6.514428    
 RWCO     TYR 388      22     22.04961      9.752076    
 RWCO     SER 389      32     32.79006      10.85671    
 RWCO     VAL 390      41     41.38042      13.33234    
 RWCO     GLN 391      32     34.47284      7.025917    
 RWCO     LEU 392      45     43.67116      9.344055    
 RWCO     LYS 393      31     32.20134      4.462980    
 RWCO     LEU 394      39     37.71444      5.230964    
 RWCO     TYR 395      25     24.73050      3.275645    
 RWCO     ASP 396      21     20.09893      2.434060    
 RWCO     ASP 397      12     13.33009      1.945618    
 RWCO     LYS 398       7     7.052429     0.6314261    
 RWCO     ASN 399       8     7.897751     0.6751168    
 RWCO     ALA 400      13     12.05454      1.101838    
 RWCO     SER 401      21     21.59276      2.066472    
 RWCO     LEU 402      36     34.64382      4.691809    
 RWCO     GLY 403      30     30.86777      3.767657    
 RWCO     LEU 404      34     35.15402      4.321025    
 RWCO     VAL 405      40     41.51905      8.406765    
 RWCO     GLY 406      38     38.75058      9.771352    
 RWCO     THR 407      34     33.84056      10.68467    
 RWCO     HIS 408      29     29.29474      5.998773    
 RWCO     ASN 409      16     17.10685      4.112762    
 RWCO     GLY 410      19     18.19876      3.437738    
 RWCO     GLN 411      13     12.88894      2.247702    
 RWCO     ILE 412      24     22.95126      5.931947    
 RWCO     GLY 413      11     10.29512      2.650892    
 RWCO     ASN 414       2     2.932082     0.1209319    
 RWCO     ASP 415      11     12.60923      4.109439    
 RWCO     PRO 416      12     11.75200      3.270768    
 RWCO     ASN 417      10     10.58007      1.579350    
 RWCO     ARG 418      24     23.15287      8.018280    
 RWCO     ASP 419      27     26.98881      10.79119    
 RWCO     ILE 420      33     32.78765      10.25493    
 RWCO     LEU 421      42     42.54338      15.49112    
 RWCO     ILE 422      38     37.25552      8.746171    
 RWCO     ALA 423      41     39.47882      8.188251    
 RWCO     SER 424      31     30.44552      4.851562    
 RWCO     ASN 425      21     20.88580      2.987644    
 RWCO     TRP 426      22     21.53724      3.042393    
 RWCO     TYR 427      31     30.04689      4.187376    
 RWCO     PHE 428      16     17.26477      1.873966    
 RWCO     ASN 429       9     9.965181     0.7039174    
 RWCO     HIS 430      16     15.60080      1.539705    
 RWCO     LEU 431      17     17.13910      1.912384    
 RWCO     LYS 432       8     8.009839     0.8113225    
 RWCO     ASP 433      13     12.75946      2.284548    
 RWCO     LYS 434       9     8.708364      2.371007    
 RWCO     ILE 435      15     14.53553      5.098235    
 RWCO     LEU 436      25     25.12663      5.675928    
 RWCO     GLY 437      34     32.91063      9.688445    
 RWCO     CYS 438      35     35.96026      8.223292    
 RWCO     ASP 439      30     31.42357      10.48506    
 RWCO     TRP 440      42     41.21296      20.13213    
 RWCO     TYR 441      31     31.11960      20.47181    
 RWCO     PHE 442      39     37.48489      24.16877    
 RWCO     VAL 443      34     33.94233      22.68216    
 RWCO     PRO 444      27     26.72165      18.38471    
 RWCO     THR 445      16     15.99843      9.430618    
 RWCO     ASP 446      16     15.33628      9.521573    
 RWCO     GLU 447       3     3.694610      1.353340    
 RWCO     GLY 448       7     7.320958      3.360839    
 RWCO     TRP 449      14     14.43537      7.526930    
 RWCO     THR 450       8     7.963415      3.602213    
 RWCO     ASN 451      17     16.07319      9.691374    
 RWCO     ASP 452      14     13.21292      9.034163    
 >d1a8o__.txt
 RWCO     MSE 151      23     20.49460      7.725946    
 RWCO     ASP 152       8     8.652866      2.707514    
 RWCO     ILE 153      21     20.85885      6.442512    
 RWCO     ARG 154      17     17.59042      6.453256    
 RWCO     GLN 155      27     27.51037      10.90268    
 RWCO     GLY 156      16     15.88404      5.297029    
 RWCO     PRO 157      10     9.870070      3.819742    
 RWCO     LYS 158       9     9.094707      3.425985    
 RWCO     GLU 159      19     18.70182      5.602818    
 RWCO     PRO 160      16     15.72684      5.778224    
 RWCO     PHE 161      29     29.05274      13.19679    
 RWCO     ARG 162      18     17.85047      8.083116    
 RWCO     ASP 163      18     17.37181      4.906988    
 RWCO     TYR 164      31     29.97107      9.443264    
 RWCO     VAL 165      29     29.16431      10.27778    
 RWCO     ASP 166      15     14.62387      2.583280    
 RWCO     ARG 167      20     19.71518      3.026971    
 RWCO     PHE 168      31     30.44802      7.145693    
 RWCO     TYR 169      20     20.61324      4.023582    
 RWCO     LYS 170      12     12.12615      1.448857    
 RWCO     THR 171      18     17.38666      2.810600    
 RWCO     LEU 172      23     22.93647      3.805159    
 RWCO     ARG 173      12     11.43111      1.131047    
 RWCO     ALA 174       9     9.053844      1.317410    
 RWCO     GLU 175      10     10.73470      1.253321    
 RWCO     GLN 176       6     6.179657     0.4056378    
 RWCO     ALA 177      16     15.97953      1.760277    
 RWCO     SER 178       8     7.763738     0.5472222    
 RWCO     GLN 179       8     7.606217     0.8430901    
 RWCO     GLU 180       6     6.452567     0.4506954    
 RWCO     VAL 181      14     13.81051      1.387510    
 RWCO     LYS 182      19     18.55790      2.671963    
 RWCO     ASN 183      15     15.52883      2.850309    
 RWCO     TRP 184      14     14.05618      1.826214    
 RWCO     MSE 185      22     22.96402      3.984855    
 RWCO     THR 186      28     28.04218      6.163665    
 RWCO     GLU 187      19     19.45984      3.776264    
 RWCO     THR 188      15     15.84629      2.610860    
 RWCO     LEU 189      23     22.50653      5.444546    
 RWCO     LEU 190      34     34.54242      9.070263    
 RWCO     VAL 191      31     30.82997      7.126066    
 RWCO     GLN 192      16     16.66824      3.706899    
 RWCO     ASN 193      23     23.57492      7.373277    
 RWCO     ALA 194      31     30.88280      8.908644    
 RWCO     ASN 195      20     19.92099      6.666909    
 RWCO     PRO 196      13     12.74830      3.914118    
 RWCO     ASP 197      17     16.16739      5.509283    
 RWCO     CYS 198      30     29.58209      9.127814    
 RWCO     LYS 199      21     21.18318      5.296222    
 RWCO     THR 200      10     11.25897      1.354553    
 RWCO     ILE 201      20     19.34694      3.463733    
 RWCO     LEU 202      31     30.37093      5.898813    
 RWCO     LYS 203      17     16.43941      2.103621    
 RWCO     ALA 204      11     11.37544      1.267688    
 RWCO     LEU 205      21     20.07282      2.594481    
 RWCO     GLY 206      10     10.45799      1.219227    
 RWCO     PRO 207      10     9.214090      1.675163    
 RWCO     GLY 208      12     11.59493      2.105922    
 RWCO     ALA 209      18     18.58926      2.788620    
 RWCO     THR 210      14     14.27387      2.704958    
 RWCO     LEU 211      24     23.79501      8.320886    
 RWCO     GLU 212      12     11.64644      2.880150    
 RWCO     GLU 213      17     16.33124      2.781729    
 RWCO     MSE 214      26     28.51023      8.804844    
 RWCO     MSE 215      23     22.95022      8.872581    
 RWCO     THR 216      14     13.39140      3.244813    
 RWCO     ALA 217      22     21.83889      5.451660    
 RWCO     CYS 218      29     28.48346      11.72837    
 RWCO     GLN 219      14     13.75223      5.692966    
 RWCO     GLY 220      13     13.68301      7.485247    
 >d1a9xa1.txt
 RWCO     GLU 403       2     2.031531     6.6195361E-02
 RWCO     VAL 404       7     7.759875     0.9482545    
 RWCO     GLY 405       6     7.019654      2.426294    
 RWCO     ALA 406      14     14.49834      3.816741    
 RWCO     THR 407      18     18.99295      8.929914    
 RWCO     GLY 408      20     22.52825      8.962617    
 RWCO     PHE 409      30     30.68078      10.53269    
 RWCO     ASP 410      20     20.29515      5.982816    
 RWCO     PRO 411      26     25.88640      5.573375    
 RWCO     LYS 412      23     24.20956      2.908321    
 RWCO     VAL 413      21     22.92822      2.428490    
 RWCO     SER 414      11     10.99088     0.8864260    
 RWCO     LEU 415      14     14.36326      2.391962    
 RWCO     ASP 416       6     6.148022     0.4660486    
 RWCO     ASP 417      12     12.14676     0.8068343    
 RWCO     PRO 418       7     7.258982     0.3355646    
 RWCO     GLU 419       9     9.870173     0.4820417    
 RWCO     ALA 420      19     19.84079      1.583021    
 RWCO     LEU 421      21     21.25524      2.047486    
 RWCO     THR 422      14     13.30274     0.9114093    
 RWCO     LYS 423      18     19.42770      1.284613    
 RWCO     ILE 424      30     30.34702      2.852461    
 RWCO     ARG 425      21     21.16495      2.076298    
 RWCO     ARG 426      18     16.90041      1.096739    
 RWCO     GLU 427      25     25.02162      1.889861    
 RWCO     LEU 428      29     30.90196      3.120006    
 RWCO     LYS 429      19     18.28718      1.742814    
 RWCO     ASP 430      12     10.45947     0.6926823    
 RWCO     ALA 431      13     13.79901      1.046138    
 RWCO     GLY 432      11     11.61412     0.6198102    
 RWCO     ALA 433       8     7.537669     0.5941238    
 RWCO     ASP 434      19     19.32001      1.643580    
 RWCO     ARG 435      24     23.09456      1.944144    
 RWCO     ILE 436      23     23.36716      2.718649    
 RWCO     TRP 437      26     25.68930      3.106546    
 RWCO     TYR 438      32     32.64260      2.989350    
 RWCO     ILE 439      34     35.72410      3.735298    
 RWCO     ALA 440      33     34.46024      4.917797    
 RWCO     ASP 441      31     31.08241      3.622579    
 RWCO     ALA 442      36     36.53650      3.594055    
 RWCO     PHE 443      30     30.64977      3.507671    
 RWCO     ARG 444      28     27.75176      4.174311    
 RWCO     ALA 445      27     26.98560      3.458875    
 RWCO     GLY 446      17     17.48282      1.775805    
 RWCO     LEU 447      26     25.58357      2.193639    
 RWCO     SER 448      12     14.16834     0.8984486    
 RWCO     VAL 449      22     22.65792      1.672556    
 RWCO     ASP 450      13     12.52513     0.6672921    
 RWCO     GLY 451      20     19.74841      1.520632    
 RWCO     VAL 452      32     31.88695      2.636621    
 RWCO     PHE 453      19     18.77916      1.141962    
 RWCO     ASN 454      13     13.23748     0.9270381    
 RWCO     LEU 455      21     22.37457      2.548989    
 RWCO     THR 456      25     25.47215      2.625834    
 RWCO     ASN 457      12     12.22156      1.036211    
 RWCO     ILE 458      22     21.14960      1.703310    
 RWCO     ASP 459       9     9.470147     0.3796301    
 RWCO     ARG 460      15     15.37779     0.7486393    
 RWCO     TRP 461       8     7.835747     0.3066798    
 RWCO     PHE 462      16     15.64410      1.083655    
 RWCO     LEU 463      26     26.21884      2.249600    
 RWCO     VAL 464      16     16.69741      1.105312    
 RWCO     GLN 465      17     17.50458      1.744966    
 RWCO     ILE 466      29     28.94045      3.605416    
 RWCO     GLU 467      27     25.80399      2.705982    
 RWCO     GLU 468      19     18.05744      1.836046    
 RWCO     LEU 469      27     27.22156      4.052005    
 RWCO     VAL 470      31     30.54222      4.867568    
 RWCO     ARG 471      17     17.53125      1.757375    
 RWCO     LEU 472      26     26.82978      3.259978    
 RWCO     GLU 473      29     29.87340      5.188721    
 RWCO     GLU 474      17     17.42936      2.456221    
 RWCO     LYS 475      20     19.01322      1.558761    
 RWCO     VAL 476      28     29.39972      3.417639    
 RWCO     ALA 477      19     19.89660      2.709131    
 RWCO     GLU 478      12     11.98763     0.7799867    
 RWCO     VAL 479      16     16.41791      1.174891    
 RWCO     GLY 480      21     20.19397      2.133552    
 RWCO     ILE 481      21     21.82604      2.892874    
 RWCO     THR 482      10     10.49866      1.025557    
 RWCO     GLY 483      17     16.99442      1.287308    
 RWCO     LEU 484      32     31.44494      3.476138    
 RWCO     ASN 485      15     15.15793      1.391976    
 RWCO     ALA 486      13     13.95544      1.926476    
 RWCO     ASP 487       9     9.824781     0.8081332    
 RWCO     PHE 488      22     22.71486      1.812406    
 RWCO     LEU 489      33     32.58382      3.646530    
 RWCO     ARG 490      20     20.60767      3.050892    
 RWCO     GLN 491      18     19.33432      1.804503    
 RWCO     LEU 492      31     31.76941      3.217293    
 RWCO     LYS 493      26     27.08276      3.698163    
 RWCO     ARG 494      16     16.76599      2.811231    
 RWCO     LYS 495      22     21.72327      3.603858    
 RWCO     GLY 496      22     21.42771      4.323102    
 RWCO     PHE 497      31     30.64008      4.807540    
 RWCO     ALA 498      23     22.85793      5.069291    
 RWCO     ASP 499      27     27.36720      3.282879    
 RWCO     ALA 500      19     19.37085      3.981214    
 RWCO     ARG 501      27     27.83982      6.380188    
 RWCO     LEU 502      36     36.43888      4.730340    
 RWCO     ALA 503      24     24.06677      2.844172    
 RWCO     LYS 504      22     22.31077      5.277603    
 RWCO     LEU 505      30     30.76551      6.524504    
 RWCO     ALA 506      25     26.80978      3.016562    
 RWCO     GLY 507      15     16.02057      1.705254    
 RWCO     VAL 508      19     19.16369      1.629204    
 RWCO     ARG 509      12     12.68089     0.7764125    
 RWCO     GLU 510      18     17.09572      1.581205    
 RWCO     ALA 511      10     11.10788     0.5585214    
 RWCO     GLU 512      19     18.50562      1.448554    
 RWCO     ILE 513      28     29.34619      3.283023    
 RWCO     ARG 514      18     19.06800      1.407550    
 RWCO     LYS 515      15     14.94089      1.076736    
 RWCO     LEU 516      27     26.92011      3.110961    
 RWCO     ARG 517      22     23.90639      2.530278    
 RWCO     ASP 518      11     11.07937     0.7352004    
 RWCO     GLN 519      11     11.82786      1.239070    
 RWCO     TYR 520      16     16.34661      2.292130    
 RWCO     ASP 521      10     9.301411     0.9905366    
 RWCO     LEU 522      24     23.64221      3.405195    
 RWCO     HIS 523      18     17.50341      2.172811    
 RWCO     PRO 524      20     19.82119      2.885442    
 RWCO     VAL 525      17     16.85998      2.383657    
 RWCO     TYR 526      17     16.88510      2.151450    
 RWCO     LYS 527      19     19.00471      2.042971    
 RWCO     ARG 528      21     20.90424      1.859810    
 RWCO     VAL 529      12     12.42064     0.8603567    
 RWCO     ASP 530      14     13.96769     0.8189225    
 RWCO     THR 531       8     7.796195     0.3066719    
 RWCO     CYS 532       6     6.651548     0.1975373    
 RWCO     ALA 533       6     6.015061     0.1709725    
 RWCO     ALA 534       9     9.289308     0.4570078    
 RWCO     GLU 535       4     4.114604     0.1035292    
 RWCO     PHE 536       7     7.081896     0.2226064    
 RWCO     ALA 537       8     7.801009     0.3830500    
 RWCO     THR 538      14     13.94806     0.6899400    
 RWCO     ASP 539       6     6.243181     0.3602982    
 RWCO     THR 540       8     9.272774     0.5179050    
 RWCO     ALA 541      11     11.35145     0.8095883    
 RWCO     TYR 542      10     10.18738     0.7178019    
 RWCO     MET 543      15     15.29392      1.140114    
 RWCO     TYR 544      13     12.59846      1.109484    
 RWCO     SER 545      14     14.10849      2.142351    
 RWCO     THR 546      17     16.77963      2.530662    
 RWCO     TYR 547      21     21.19182      5.072779    
 RWCO     GLU 548      14     14.03094      2.329923    
 RWCO     GLU 549       9     8.081488      1.336432    
 RWCO     GLU 550      10     9.329738     0.9135807    
 RWCO     CYS 551      14     14.05022      1.288162    
 RWCO     GLU 552      21     20.43452      1.944379    
 RWCO     ALA 553      13     13.16497      1.483065    
 RWCO     ASN 554      11     10.74531      1.179351    
 RWCO     PRO 555       5     5.466000     0.4954734    
 >d1a9xb1.txt
 RWCO     ILE1502      11     10.67831      5.044799    
 RWCO     LYS1503      23     22.32372      10.96941    
 RWCO     SER1504      24     23.21564      12.21168    
 RWCO     ALA1505      39     38.01114      18.14647    
 RWCO     LEU1506      37     35.39459      19.19922    
 RWCO     LEU1507      47     48.25851      23.78618    
 RWCO     VAL1508      37     35.93332      19.99702    
 RWCO     LEU1509      33     33.11985      18.42099    
 RWCO     GLU1510      27     26.18793      16.58113    
 RWCO     ASP1511      16     17.21737      10.75416    
 RWCO     GLY1512      19     18.94667      11.42900    
 RWCO     THR1513      24     24.46149      13.39668    
 RWCO     GLN1514      26     24.95084      13.28434    
 RWCO     PHE1515      33     34.26348      16.64388    
 RWCO     HIS1516      22     21.62299      9.982261    
 RWCO     GLY1517      27     27.61229      12.23003    
 RWCO     ARG1518      23     24.25230      10.07825    
 RWCO     ALA1519      34     32.39070      13.28849    
 RWCO     ILE1520      32     33.86729      14.63201    
 RWCO     GLY1521      31     32.29340      13.91423    
 RWCO     ALA1522      25     24.88699      11.18488    
 RWCO     THR1523      20     19.41500      8.995529    
 RWCO     GLY1524      27     26.52958      13.08446    
 RWCO     SER1525      31     30.15764      15.63414    
 RWCO     ALA1526      40     39.05599      15.43892    
 RWCO     VAL1527      29     29.24146      15.00237    
 RWCO     GLY1528      33     32.16089      13.90216    
 RWCO     GLU1529      26     26.17451      10.49809    
 RWCO     VAL1530      41     40.85779      15.79155    
 RWCO     VAL1531      29     29.61356      9.508706    
 RWCO     PHE1532      28     28.48716      10.31626    
 RWCO     ASN1533      27     27.28074      5.313941    
 RWCO     THR1534      16     14.85092      3.602186    
 RWCO     SER1535      14     16.14735      1.559061    
 RWCO     MET1536      12     11.80257      1.503487    
 RWCO     THR1537      15     15.49356      2.085480    
 RWCO     GLY1538      24     24.29655      3.473370    
 RWCO     TYR1539      38     38.52232      7.359705    
 RWCO     GLN1540      35     35.89405      7.975076    
 RWCO     GLU1541      23     22.34361      2.777317    
 RWCO     ILE1542      34     32.28003      3.938615    
 RWCO     LEU1543      38     37.82811      6.931115    
 RWCO     THR1544      26     25.70506      4.364660    
 RWCO     ASP1545      21     20.70399      2.208869    
 RWCO     PRO1546      14     13.90395      1.672226    
 RWCO     SER1547      14     13.82551      1.290060    
 RWCO     TYR1548      28     28.27280      3.364821    
 RWCO     SER1549      16     16.88918      2.266758    
 RWCO     ARG1550      19     19.20609      5.322916    
 RWCO     GLN1551      29     29.52069      6.816901    
 RWCO     ILE1552      43     42.82143      13.05942    
 RWCO     VAL1553      43     41.10606      7.661570    
 RWCO     THR1554      43     42.57150      11.27839    
 RWCO     LEU1555      38     36.69361      6.574358    
 RWCO     THR1556      23     23.96787      5.672555    
 RWCO     TYR1557      20     21.19024      3.331930    
 RWCO     PRO1558      20     19.60177      4.266165    
 RWCO     HIS1559      20     20.93964      3.389941    
 RWCO     ILE1560      37     37.71743      6.369216    
 RWCO     GLY1561      36     35.90252      6.025423    
 RWCO     ASN1562      23     22.46692      3.277921    
 RWCO     VAL1563      23     23.10850      3.559959    
 RWCO     GLY1564      28     27.92744      4.478842    
 RWCO     THR1565      30     30.29248      4.818615    
 RWCO     ASN1566      18     18.27518      2.733061    
 RWCO     ASP1567      13     12.69416      1.637689    
 RWCO     ALA1568       8     9.766623      1.269451    
 RWCO     ASP1569      23     22.88801      3.159667    
 RWCO     GLU1570      20     20.44621      2.650923    
 RWCO     GLU1571      17     17.61946      2.258456    
 RWCO     SER1572      16     15.34494      2.090323    
 RWCO     SER1573       7     7.007044     0.8486837    
 RWCO     GLN1574      14     15.23093      2.328472    
 RWCO     VAL1575      33     32.78368      5.576019    
 RWCO     HIS1576      22     22.58876      3.595188    
 RWCO     ALA1577      39     38.89836      7.685547    
 RWCO     GLN1578      33     33.84436      9.127500    
 RWCO     GLY1579      40     41.34959      10.83406    
 RWCO     LEU1580      44     45.35652      10.32567    
 RWCO     VAL1581      51     49.97875      13.58436    
 RWCO     ILE1582      43     41.23113      9.426134    
 RWCO     ARG1583      25     25.82754      5.860711    
 RWCO     ASP1584      19     20.63466      4.016164    
 RWCO     LEU1585      31     31.19991      6.155747    
 RWCO     PRO1586      20     19.88887      2.648130    
 RWCO     LEU1587      10     9.546991      1.129754    
 RWCO     ILE1588      12     12.17589      1.218469    
 RWCO     ALA1589      22     22.28236      2.607159    
 RWCO     SER1590      11     10.97834      1.149079    
 RWCO     ASN1591      17     17.00038      2.513595    
 RWCO     PHE1592       5     5.350057     0.6473963    
 RWCO     ARG1593      13     13.59899      2.332666    
 RWCO     ASN1594      19     19.09156      2.441512    
 RWCO     THR1595      16     15.77726      2.098290    
 RWCO     GLU1596      19     19.50029      2.468927    
 RWCO     ASP1597      23     23.15631      3.532367    
 RWCO     LEU1598      38     37.40449      6.623404    
 RWCO     SER1599      27     28.36547      5.954362    
 RWCO     SER1600      19     18.39826      2.984058    
 RWCO     TYR1601      32     31.08521      6.313354    
 RWCO     LEU1602      37     36.08227      8.781205    
 RWCO     LYS1603      20     20.02183      4.866816    
 RWCO     ARG1604      15     15.30754      2.682653    
 RWCO     HIS1605      25     24.72759      5.306541    
 RWCO     ASN1606      17     16.96870      4.607966    
 RWCO     ILE1607      36     34.62986      10.03691    
 RWCO     VAL1608      35     35.61177      12.45382    
 RWCO     ALA1609      45     44.10661      13.93410    
 RWCO     ILE1610      47     45.60353      16.60811    
 RWCO     ALA1611      35     33.77220      11.82805    
 RWCO     ASP1612      21     21.93008      9.742723    
 RWCO     ILE1613      32     31.92498      12.30286    
 RWCO     ASP1614      20     19.87669      6.288469    
 RWCO     THR1615      28     30.10842      9.402088    
 RWCO     ARG1616      17     16.66441      4.333745    
 RWCO     LYS1617      18     18.24792      6.040865    
 RWCO     LEU1618      34     33.52639      11.33715    
 RWCO     THR1619      26     24.59334      7.134838    
 RWCO     ARG1620      12     12.58914      2.635851    
 RWCO     LEU1621      23     23.44769      8.230182    
 RWCO     LEU1622      27     27.20814      9.759087    
 RWCO     ARG1623      14     13.69400      3.286718    
 RWCO     GLU1624      10     9.530116      1.916803    
 RWCO     LYS1625      12     11.76121      4.290122    
 RWCO     GLY1626      14     14.13608      5.251578    
 RWCO     ALA1627      20     20.49762      8.037024    
 RWCO     GLN1628      29     29.25732      12.13196    
 RWCO     ASN1629      30     29.32719      12.42137    
 RWCO     GLY1630      42     41.35154      17.58230    
 RWCO     CYS1631      39     39.09520      16.34892    
 RWCO     ILE1632      49     47.36199      22.10798    
 RWCO     ILE1633      35     34.34732      14.98318    
 RWCO     ALA1634      34     34.28788      16.40020    
 RWCO     GLY1635      24     22.73683      12.43473    
 RWCO     ASP1636      10     9.709579      6.410463    
 RWCO     ASN1637      14     12.18005      6.007805    
 RWCO     PRO1638      29     28.38464      14.20519    
 RWCO     ASP1639      19     17.46353      5.860958    
 RWCO     ALA1640      21     21.55650      10.34294    
 RWCO     ALA1641      13     12.75073      3.806556    
 RWCO     LEU1642      17     17.56446      5.062355    
 RWCO     ALA1643      36     35.50253      16.28213    
 RWCO     LEU1644      25     24.20798      10.24377    
 RWCO     GLU1645      16     16.14287      5.092639    
 RWCO     LYS1646      28     26.66403      10.61068    
 RWCO     ALA1647      33     32.24433      15.40037    
 RWCO     ARG1648      18     18.33994      7.124029    
 RWCO     ALA1649      14     13.41354      4.175324    
 RWCO     PHE1650      23     23.02929      10.91749    
 RWCO     PRO1651       9     9.032173      4.158176    
 RWCO     GLY1652      16     16.50394      7.561250    
 >d1aa7a_.txt
 RWCO     MET   1       6     5.971298      1.623838    
 RWCO     SER   2      11     10.85135      2.400334    
 RWCO     LEU   3      20     19.80930      10.82987    
 RWCO     LEU   4      22     23.02515      7.921834    
 RWCO     THR   5      15     14.65849      2.831799    
 RWCO     GLU   6      21     20.72845      9.342599    
 RWCO     VAL   7      35     33.44368      15.38249    
 RWCO     GLU   8      27     26.93052      6.403349    
 RWCO     THR   9      17     17.80617      5.314864    
 RWCO     TYR  10      30     30.26717      16.05202    
 RWCO     VAL  11      35     36.43074      13.37446    
 RWCO     LEU  12      27     27.39168      5.947646    
 RWCO     SER  13      24     23.16886      10.89276    
 RWCO     ILE  14      30     30.42480      14.32913    
 RWCO     ILE  15      30     30.28909      7.052094    
 RWCO     PRO  16      15     15.93493      3.701562    
 RWCO     SER  17      10     10.01363      1.373652    
 RWCO     GLY  18       9     9.869304     0.7743777    
 RWCO     PRO  19      10     9.999134     0.8014829    
 RWCO     LEU  20      19     19.23150      2.273302    
 RWCO     LYS  21      19     19.44875      1.682253    
 RWCO     ALA  22      11     11.14046     0.4209060    
 RWCO     GLU  23      18     17.89739      1.633406    
 RWCO     ILE  24      30     30.51798      3.465433    
 RWCO     ALA  25      21     21.06660      1.540155    
 RWCO     GLN  26      16     15.91071     0.8571130    
 RWCO     ARG  27      30     29.50845      3.017307    
 RWCO     LEU  28      32     32.11303      4.373041    
 RWCO     GLU  29      19     19.31518      1.759458    
 RWCO     ASP  30      18     17.89005      1.659926    
 RWCO     VAL  31      28     27.30410      3.416822    
 RWCO     PHE  32      23     23.81110      3.722072    
 RWCO     ALA  33      13     13.60451      1.466176    
 RWCO     GLY  34      11     11.02803      1.283030    
 RWCO     LYS  35      13     13.42326      1.180244    
 RWCO     ASN  36      14     13.62836      1.590670    
 RWCO     THR  37      25     23.87114      2.376886    
 RWCO     ASP  38      17     16.70667      1.931636    
 RWCO     LEU  39      28     27.05922      3.773670    
 RWCO     GLU  40      16     17.27871      2.290699    
 RWCO     VAL  41      14     14.37294      1.204162    
 RWCO     LEU  42      33     31.50993      3.354914    
 RWCO     MET  43      27     29.09087      3.765339    
 RWCO     GLU  44      14     14.18062      1.301766    
 RWCO     TRP  45      21     20.08176      1.637969    
 RWCO     LEU  46      32     32.00131      3.211718    
 RWCO     LYS  47      21     21.10279      2.124136    
 RWCO     THR  48      10     10.43701     0.7107993    
 RWCO     ARG  49      22     22.77631      2.281244    
 RWCO     PRO  50      11     10.01454     0.9690229    
 RWCO     ILE  51      13     12.96793      1.919271    
 RWCO     LEU  52      22     23.28624      2.834671    
 RWCO     SER  53      17     17.76816      3.980742    
 RWCO     PRO  54      22     20.72205      2.710173    
 RWCO     LEU  55      30     29.66777      9.156075    
 RWCO     THR  56      32     31.61316      7.563941    
 RWCO     LYS  57      30     30.58922      3.520834    
 RWCO     GLY  58      35     35.84542      7.268817    
 RWCO     ILE  59      41     41.98666      12.73654    
 RWCO     LEU  60      44     42.53078      7.948647    
 RWCO     GLY  61      39     39.63749      5.900378    
 RWCO     PHE  62      38     39.70177      10.54253    
 RWCO     VAL  63      40     40.24660      10.95636    
 RWCO     PHE  64      35     36.46273      5.621190    
 RWCO     THR  65      34     33.97331      5.816046    
 RWCO     LEU  66      34     33.08302      9.643460    
 RWCO     THR  67      31     31.04802      7.662475    
 RWCO     VAL  68      26     26.42354      3.831180    
 RWCO     PRO  69      15     15.15485      2.496046    
 RWCO     SER  70      14     13.42451      1.938490    
 RWCO     GLU  71      20     19.54572      2.509681    
 RWCO     ARG  72      12     12.20186      1.759884    
 RWCO     GLY  73       7     7.553377     0.8157596    
 RWCO     LEU  74      16     16.38547      2.048820    
 RWCO     GLN  75      11     11.42296      1.591213    
 RWCO     ARG  76      21     21.80240      3.492628    
 RWCO     ARG  77      26     26.49759      3.788626    
 RWCO     ARG  78      14     13.75913      1.732506    
 RWCO     PHE  79      24     24.18613      3.393370    
 RWCO     VAL  80      32     32.10392      5.223658    
 RWCO     GLN  81      24     23.39935      3.987951    
 RWCO     ASN  82      18     18.38274      2.544908    
 RWCO     ALA  83      30     30.30379      5.443327    
 RWCO     LEU  84      39     39.28749      7.408370    
 RWCO     ASN  85      26     25.75228      4.021216    
 RWCO     GLY  86      28     28.51798      4.620713    
 RWCO     ASN  87      17     16.24004      2.106072    
 RWCO     GLY  88      16     16.00570      1.795025    
 RWCO     ASP  89      13     13.52315      1.548762    
 RWCO     PRO  90      11     10.43493     0.7870467    
 RWCO     ASN  91      13     13.28293      1.261519    
 RWCO     ASN  92      23     23.50763      2.941520    
 RWCO     MET  93      25     23.04807      2.792746    
 RWCO     ASP  94      17     16.47853      1.577227    
 RWCO     LYS  95      23     23.59944      2.640117    
 RWCO     ALA  96      35     35.28106      4.895636    
 RWCO     VAL  97      19     19.93958      2.209789    
 RWCO     LYS  98      19     18.89202      1.736071    
 RWCO     LEU  99      38     37.05568      5.244136    
 RWCO     TYR 100      30     30.05426      4.198849    
 RWCO     ARG 101      14     14.73691      1.434753    
 RWCO     LYS 102      20     21.07119      2.151606    
 RWCO     LEU 103      35     35.54326      4.917253    
 RWCO     LYS 104      18     17.38982      2.251844    
 RWCO     ARG 105      11     11.61782     0.9844218    
 RWCO     GLU 106      23     23.16993      2.788552    
 RWCO     ILE 107      11     12.60459      1.578894    
 RWCO     THR 108      17     17.09247      3.075147    
 RWCO     PHE 109      26     26.38375      7.800637    
 RWCO     HIS 110      17     17.51227      3.965657    
 RWCO     GLY 111      20     20.35673      2.319180    
 RWCO     ALA 112      33     33.22537      5.099509    
 RWCO     LYS 113      28     29.07026      6.209969    
 RWCO     GLU 114      17     17.01496      1.745088    
 RWCO     ILE 115      25     24.94511      2.237105    
 RWCO     SER 116      38     38.10197      4.762934    
 RWCO     LEU 117      22     22.96767      3.391451    
 RWCO     SER 118      16     16.03531      1.518069    
 RWCO     TYR 119      31     29.99172      3.291466    
 RWCO     SER 120      23     22.44157      3.044870    
 RWCO     ALA 121      30     29.01242      5.438074    
 RWCO     GLY 122      29     28.23101      4.656727    
 RWCO     ALA 123      33     31.96293      4.326475    
 RWCO     LEU 124      38     39.85891      6.036829    
 RWCO     ALA 125      40     39.95875      8.395603    
 RWCO     SER 126      33     34.30368      5.447419    
 RWCO     CYS 127      41     42.59488      5.588783    
 RWCO     MET 128      45     46.29461      8.937007    
 RWCO     GLY 129      38     37.64875      7.903678    
 RWCO     LEU 130      32     32.37266      5.024905    
 RWCO     ILE 131      35     34.56514      5.397746    
 RWCO     TYR 132      36     34.12881      8.531977    
 RWCO     ASN 133      22     21.75415      5.085311    
 RWCO     ARG 134      12     12.27493      2.488643    
 RWCO     MET 135      16     15.70548      2.570871    
 RWCO     GLY 136      18     17.49649      2.057520    
 RWCO     ALA 137      13     13.32300      1.333402    
 RWCO     VAL 138      30     30.10744      4.093719    
 RWCO     THR 139      18     17.11052      2.993097    
 RWCO     THR 140      20     19.56220      5.885077    
 RWCO     GLU 141      22     22.07781      7.223548    
 RWCO     VAL 142      30     30.40546      5.695709    
 RWCO     ALA 143      34     35.09902      7.993080    
 RWCO     PHE 144      36     35.59550      13.65806    
 RWCO     GLY 145      38     37.60598      10.48031    
 RWCO     LEU 146      47     47.41184      10.21493    
 RWCO     VAL 147      45     45.41554      16.04564    
 RWCO     CYS 148      36     36.87247      14.86193    
 RWCO     ALA 149      39     37.44432      8.965960    
 RWCO     THR 150      44     43.80392      13.41005    
 RWCO     CYS 151      34     34.61078      15.00694    
 RWCO     GLU 152      26     26.04939      9.144674    
 RWCO     GLN 153      27     26.45929      6.813454    
 RWCO     ILE 154      25     26.64156      10.84589    
 RWCO     ALA 155      19     19.35617      9.868007    
 RWCO     ASP 156      10     10.80207      3.386255    
 RWCO     SER 157      13     12.70832      4.064249    
 RWCO     GLN 158      14     13.07725      6.415303    
 >d1aco_1.txt
 RWCO     VAL 529       3     3.438122     0.1382542    
 RWCO     ASP 530       5     4.876045     0.1361212    
 RWCO     VAL 531      10     10.20301     0.7439410    
 RWCO     SER 532       8     8.021328     0.4066720    
 RWCO     PRO 533       6     6.223493     0.2806906    
 RWCO     THR 534       6     6.152371     0.3764536    
 RWCO     SER 535      13     12.94273      1.479151    
 RWCO     GLN 536      13     12.43192      1.850815    
 RWCO     ARG 537      14     13.92442      2.090672    
 RWCO     LEU 538      17     16.74396      1.902622    
 RWCO     GLN 539      18     18.09396      2.838910    
 RWCO     LEU 540      11     11.40645      1.069645    
 RWCO     LEU 541      16     16.10580      6.924663    
 RWCO     GLU 542      10     10.19360      4.285316    
 RWCO     PRO 543      17     16.31831      11.02585    
 RWCO     PHE 544      26     26.85885      16.06125    
 RWCO     ASP 545      19     18.13233      9.447433    
 RWCO     LYS 546      15     15.19168      10.48031    
 RWCO     TRP 547      22     23.20752      14.17518    
 RWCO     ASP 548      11     11.06648      4.757481    
 RWCO     GLY 549      12     12.53744      6.967733    
 RWCO     LYS 550      13     12.88928      5.660707    
 RWCO     ASP 551      21     20.80415      10.71811    
 RWCO     LEU 552      31     31.35695      15.43226    
 RWCO     GLU 553      18     18.56382      9.279653    
 RWCO     ASP 554      21     20.20067      9.461185    
 RWCO     LEU 555      31     32.15892      14.42098    
 RWCO     GLN 556      33     33.76517      12.01085    
 RWCO     ILE 557      37     37.03720      14.27451    
 RWCO     LEU 558      41     41.93611      12.49228    
 RWCO     ILE 559      45     44.33767      10.73318    
 RWCO     LYS 560      35     34.18048      11.29927    
 RWCO     VAL 561      36     37.06964      9.067573    
 RWCO     LYS 562      24     23.35524      5.733995    
 RWCO     GLY 563      21     21.25693      5.326106    
 RWCO     LYS 564      19     18.72478      4.255372    
 RWCO     CYS 565      34     35.17490      8.160974    
 RWCO     THR 566      24     24.86296      5.400845    
 RWCO     THR 567      34     33.15659      9.115521    
 RWCO     ASP 568      22     22.13429      3.825391    
 RWCO     HIS 569      32     32.42929      5.603332    
 RWCO     ILE 570      43     43.69767      10.12051    
 RWCO     SER 571      38     38.78252      7.313920    
 RWCO     ALA 572      28     27.31316      3.180595    
 RWCO     ALA 573      19     18.58868      2.211203    
 RWCO     GLY 574      10     9.948291     0.8082492    
 RWCO     PRO 575       9     8.844908     0.3406728    
 RWCO     TRP 576      25     24.37377      2.371726    
 RWCO     LEU 577      15     14.30925      1.300835    
 RWCO     LYS 578      14     13.81684      1.056392    
 RWCO     PHE 579      24     23.34190      2.464377    
 RWCO     ARG 580      23     21.63015      2.841302    
 RWCO     GLY 581      20     19.90390      3.078748    
 RWCO     HIS 582      24     23.14802      3.462945    
 RWCO     LEU 583      27     27.42897      5.247465    
 RWCO     ASP 584      22     21.83073      3.724621    
 RWCO     ASN 585      21     21.11073      2.659922    
 RWCO     ILE 586      31     30.72371      4.092001    
 RWCO     SER 587      32     31.15450      4.783660    
 RWCO     ASN 588      25     23.88312      2.593408    
 RWCO     ASN 589      36     33.91000      3.535531    
 RWCO     LEU 590      40     40.34197      5.775828    
 RWCO     LEU 591      42     42.16693      5.638116    
 RWCO     ILE 592      28     29.03732      2.547362    
 RWCO     GLY 593      27     26.45771      2.485138    
 RWCO     ALA 594      39     38.87097      4.627576    
 RWCO     ILE 595      22     22.87302      2.150162    
 RWCO     ASN 596      29     29.44613      3.192782    
 RWCO     SER 597      23     22.81843      4.363133    
 RWCO     GLU 598      21     20.92767      3.240159    
 RWCO     ASN 599      13     14.18917      1.310039    
 RWCO     ARG 600       9     10.07845     0.8275749    
 RWCO     LYS 601      18     17.86990      1.135003    
 RWCO     ALA 602      20     21.59246      1.819502    
 RWCO     ASN 603      21     23.02744      1.664006    
 RWCO     SER 604      22     21.55575      1.344330    
 RWCO     VAL 605      37     37.30958      3.486167    
 RWCO     ARG 606      24     23.85747      2.833690    
 RWCO     ASN 607      23     23.25992      2.104928    
 RWCO     ALA 608      24     24.07393      4.163051    
 RWCO     VAL 609      11     12.17190     0.9064617    
 RWCO     THR 610      11     11.05899     0.4275617    
 RWCO     GLN 611       7     7.305459     0.5742376    
 RWCO     GLU 612      10     10.17874     0.2701781    
 RWCO     PHE 613      17     16.88357      1.127659    
 RWCO     GLY 614      23     21.78004      1.296144    
 RWCO     PRO 615      25     23.34420      1.853726    
 RWCO     VAL 616      38     38.16544      4.348789    
 RWCO     PRO 617      31     31.20238      3.708563    
 RWCO     ASP 618      22     22.50234      1.675276    
 RWCO     THR 619      35     33.97280      3.160019    
 RWCO     ALA 620      36     36.16262      3.866380    
 RWCO     ARG 621      23     23.14401      2.082555    
 RWCO     TYR 622      22     22.59604      1.601084    
 RWCO     TYR 623      28     28.40135      3.085573    
 RWCO     LYS 624      23     22.73627      2.548651    
 RWCO     GLN 625      10     11.20666     0.5952142    
 RWCO     HIS 626      13     13.22619     0.9341585    
 RWCO     GLY 627      14     14.44507      1.820327    
 RWCO     ILE 628      22     22.65088      3.244926    
 RWCO     ARG 629      28     28.54170      6.218944    
 RWCO     TRP 630      37     37.89406      5.954789    
 RWCO     VAL 631      36     37.80144      8.606509    
 RWCO     VAL 632      46     45.20369      7.896688    
 RWCO     ILE 633      41     40.57982      9.526064    
 RWCO     GLY 634      40     39.38558      7.792150    
 RWCO     ASP 635      28     28.76791      5.607319    
 RWCO     GLU 636      17     17.44389      3.390548    
 RWCO     ASN 637      21     19.82174      3.517799    
 RWCO     TYR 638      40     38.06959      6.526680    
 RWCO     GLY 639      37     37.16108      5.661839    
 RWCO     GLU 640      23     23.51634      3.971551    
 RWCO     GLY 641      19     19.37849      3.678906    
 RWCO     SER 642      21     20.09931      4.033575    
 RWCO     SER 643      17     17.10010      2.325665    
 RWCO     ARG 644      26     25.97800      5.233615    
 RWCO     GLU 645      30     28.11322      4.997976    
 RWCO     HIS 646      32     33.30722      6.883394    
 RWCO     SER 647      43     43.16273      7.122408    
 RWCO     ALA 648      38     38.08957      5.640148    
 RWCO     LEU 649      35     33.93776      7.581326    
 RWCO     GLU 650      40     39.02409      7.619628    
 RWCO     PRO 651      43     42.97019      6.710113    
 RWCO     ARG 652      39     38.15517      7.597350    
 RWCO     PHE 653      30     31.13799      7.328498    
 RWCO     LEU 654      37     35.44994      6.558895    
 RWCO     GLY 655      31     31.39083      5.765955    
 RWCO     GLY 656      37     37.17997      6.974270    
 RWCO     ARG 657      39     39.34254      9.282870    
 RWCO     ALA 658      35     37.07058      7.234655    
 RWCO     ILE 659      45     44.36825      7.226560    
 RWCO     ILE 660      42     42.68164      8.041198    
 RWCO     THR 661      36     35.91765      6.122804    
 RWCO     LYS 662      28     26.85369      4.666622    
 RWCO     SER 663      22     22.90569      3.081119    
 RWCO     PHE 664      33     32.71394      4.071462    
 RWCO     ALA 665      26     25.92873      4.009158    
 RWCO     ARG 666      15     14.79093      1.422474    
 RWCO     ILE 667      19     19.25103      2.091014    
 RWCO     HIS 668      36     35.04713      5.170015    
 RWCO     GLU 669      29     30.11942      3.282188    
 RWCO     THR 670      22     22.00132      2.869092    
 RWCO     ASN 671      32     31.24704      4.295471    
 RWCO     LEU 672      39     40.33790      5.432796    
 RWCO     LYS 673      32     32.93445      5.534442    
 RWCO     LYS 674      28     28.29260      5.459443    
 RWCO     GLN 675      37     35.84261      7.277448    
 RWCO     GLY 676      36     36.26643      8.387524    
 RWCO     LEU 677      41     40.94157      7.226602    
 RWCO     LEU 678      40     40.42242      7.425086    
 RWCO     PRO 679      38     38.49632      4.731902    
 RWCO     LEU 680      39     39.44618      5.718896    
 RWCO     THR 681      31     30.35713      3.841259    
 RWCO     PHE 682      27     27.58910      3.375379    
 RWCO     ALA 683      18     18.67148      2.189632    
 RWCO     ASP 684      15     14.42029      1.486842    
 RWCO     PRO 685      20     18.44756      2.288251    
 RWCO     ALA 686       7     8.342732     0.5979531    
 RWCO     ASP 687      24     23.72912      2.618492    
 RWCO     TYR 688      26     26.92430      5.394150    
 RWCO     ASN 689      16     14.94465      2.680058    
 RWCO     LYS 690      20     21.40596      2.634137    
 RWCO     ILE 691      33     33.03071      6.586349    
 RWCO     HIS 692      19     19.63068      4.133581    
 RWCO     PRO 693      27     27.31074      9.963774    
 RWCO     VAL 694      19     18.57082      5.399575    
 RWCO     ASP 695      29     28.49694      6.242663    
 RWCO     LYS 696      25     26.00737      6.785862    
 RWCO     LEU 697      39     38.99632      9.206497    
 RWCO     THR 698      25     25.68929      6.551983    
 RWCO     ILE 699      33     33.55303      7.647539    
 RWCO     GLN 700      22     22.28731      4.865777    
 RWCO     GLY 701      22     21.34417      4.552105    
 RWCO     LEU 702      26     26.05818      6.733732    
 RWCO     LYS 703      14     13.48620      4.444170    
 RWCO     ASP 704      11     11.25057      1.631671    
 RWCO     PHE 705      26     26.77478      4.922678    
 RWCO     ALA 706      14     13.81111      1.035940    
 RWCO     PRO 707      12     12.53883      1.208337    
 RWCO     GLY 708      14     13.67288      1.145822    
 RWCO     LYS 709      18     16.49402      1.052081    
 RWCO     PRO 710      21     21.32887      1.539161    
 RWCO     LEU 711      31     31.71127      4.100646    
 RWCO     THR 712      25     23.12291      3.095604    
 RWCO     CYS 713      37     36.32800      6.855207    
 RWCO     ILE 714      24     24.13791      4.734946    
 RWCO     ILE 715      31     30.65191      5.215113    
 RWCO     LYS 716      22     22.12256      4.879596    
 RWCO     HIS 717      13     14.32358      1.381813    
 RWCO     PRO 718      11     11.01645      2.185060    
 RWCO     ASN 719       7     6.565112     0.4198615    
 RWCO     GLY 720       8     7.649734     0.4651147    
 RWCO     THR 721      11     10.58924     0.6966013    
 RWCO     GLN 722      15     15.61768      1.686160    
 RWCO     GLU 723      19     18.53965      1.638840    
 RWCO     THR 724      18     17.57623      1.536899    
 RWCO     ILE 725      28     27.20905      3.639727    
 RWCO     LEU 726      21     20.69896      2.500974    
 RWCO     LEU 727      37     36.31421      6.804145    
 RWCO     ASN 728      25     23.93641      4.043168    
 RWCO     HIS 729      32     31.99894      5.117880    
 RWCO     THR 730      19     20.27935      3.523775    
 RWCO     PHE 731      28     28.00788      3.777452    
 RWCO     ASN 732      13     12.44617      1.134704    
 RWCO     GLU 733      11     11.67715     0.8227499    
 RWCO     THR 734      15     14.14662      1.238012    
 RWCO     GLN 735      27     25.29183      3.521591    
 RWCO     ILE 736      25     24.42288      3.394443    
 RWCO     GLU 737      21     21.31301      3.071265    
 RWCO     TRP 738      32     30.71357      6.490076    
 RWCO     PHE 739      36     35.63812      9.992082    
 RWCO     ARG 740      23     22.93806      6.626628    
 RWCO     ALA 741      23     23.18975      6.638345    
 RWCO     GLY 742      26     27.07948      9.538884    
 RWCO     SER 743      29     29.33511      10.69591    
 RWCO     ALA 744      27     26.16865      5.888793    
 RWCO     LEU 745      18     19.79276      6.667406    
 RWCO     ASN 746      22     22.04544      7.695004    
 RWCO     ARG 747      23     22.40746      5.145083    
 RWCO     MET 748      14     13.33688      1.672085    
 RWCO     LYS 749      14     13.61870      3.566010    
 RWCO     GLU 750      14     14.05859      2.265221    
 RWCO     LEU 751      10     9.370489     0.3238353    
 RWCO     GLN 752       5     5.295607     0.1680811    
 RWCO     GLN 753       3     2.649647     4.5465074E-02
 RWCO     LYS 754       4     4.010392     0.1080617    
 >d1aco_2.txt
 RWCO     ARG   2      13     13.26545      2.087102    
 RWCO     ALA   3      15     16.01953      4.739890    
 RWCO     LYS   4      12     11.40712      1.595846    
 RWCO     VAL   5      26     25.21254      7.132291    
 RWCO     ALA   6      19     19.54323      3.914839    
 RWCO     MET   7      29     29.34353      5.659958    
 RWCO     SER   8      32     31.08252      8.677323    
 RWCO     HIS   9      18     18.53949      7.517306    
 RWCO     PHE  10      24     23.66850      8.908150    
 RWCO     GLU  11      22     23.13600      6.274851    
 RWCO     PRO  12      11     10.54355      2.133407    
 RWCO     HIS  13      11     9.665586      1.782465    
 RWCO     GLU  14      18     19.41279      2.728646    
 RWCO     TYR  15      18     18.31448      2.225924    
 RWCO     ILE  16      35     33.11256      7.886932    
 RWCO     ARG  17      25     25.35744      3.358841    
 RWCO     TYR  18      32     32.24985      7.962890    
 RWCO     ASP  19      16     16.02738      2.388036    
 RWCO     LEU  20      22     22.15701      2.291349    
 RWCO     LEU  21      32     35.08354      6.168229    
 RWCO     GLU  22      24     22.96686      4.119628    
 RWCO     LYS  23      18     17.79337      1.373553    
 RWCO     ASN  24      31     30.49027      1.965177    
 RWCO     ILE  25      29     30.70951      4.014726    
 RWCO     ASP  26      17     18.54200      1.655630    
 RWCO     ILE  27      17     18.94444     0.5360717    
 RWCO     VAL  28      29     29.25767      1.688854    
 RWCO     ARG  29      21     21.42530      2.456400    
 RWCO     LYS  30      11     10.92490     0.1907879    
 RWCO     ARG  31      16     16.91602     0.4279306    
 RWCO     LEU  32      21     21.15782      2.068117    
 RWCO     ASN  33       5     5.876019     0.4767145    
 RWCO     ARG  34      14     14.13751      2.818244    
 RWCO     PRO  35      15     15.48210      4.507540    
 RWCO     LEU  36      31     32.08493      6.476336    
 RWCO     THR  37      36     36.83001      11.37280    
 RWCO     LEU  38      41     41.19983      13.57211    
 RWCO     SER  39      46     46.53361      14.12363    
 RWCO     GLU  40      34     37.87892      7.612941    
 RWCO     LYS  41      39     39.73355      8.540098    
 RWCO     ILE  42      46     46.44465      10.14848    
 RWCO     VAL  43      43     43.43594      7.094851    
 RWCO     TYR  44      44     40.47443      3.467592    
 RWCO     GLY  45      38     37.32464      3.112905    
 RWCO     HIS  46      38     37.57770      4.264931    
 RWCO     LEU  47      32     32.77332      2.336424    
 RWCO     ASP  48      23     22.53832      2.556123    
 RWCO     ASP  49      16     16.39663     0.7077042    
 RWCO     PRO  50      27     26.52741     0.8540959    
 RWCO     ALA  51      12     12.94202     0.3866429    
 RWCO     ASN  52      10     10.12388     0.2634830    
 RWCO     GLN  53      24     24.30999      1.524107    
 RWCO     GLU  54      17     16.18432     0.7973139    
 RWCO     ILE  55      28     28.20449      1.593292    
 RWCO     GLU  56      13     12.57024      1.606368    
 RWCO     ARG  57      27     26.24341      5.714568    
 RWCO     GLY  58      16     17.82261      4.226096    
 RWCO     LYS  59       9     9.758104      1.629420    
 RWCO     THR  60      16     15.76476      1.581046    
 RWCO     TYR  61      15     16.16386      2.101474    
 RWCO     LEU  62      34     32.62865      3.469704    
 RWCO     ARG  63      24     23.61933      2.748869    
 RWCO     LEU  64      35     34.47358      4.920408    
 RWCO     ARG  65      30     29.90539      3.481320    
 RWCO     PRO  66      40     40.32917      6.109146    
 RWCO     ASP  67      36     36.22580      4.555220    
 RWCO     ARG  68      39     38.07567      5.140035    
 RWCO     VAL  69      47     45.76092      6.245056    
 RWCO     ALA  70      48     49.13403      6.756218    
 RWCO     MET  71      44     45.72947      5.065143    
 RWCO     GLN  72      42     42.35822      7.632340    
 RWCO     ASP  73      41     40.83676      5.847098    
 RWCO     ALA  74      28     28.06960      6.163154    
 RWCO     THR  75      34     32.38911      4.282145    
 RWCO     ALA  76      40     40.93933      3.485502    
 RWCO     GLN  77      26     25.66849      1.685345    
 RWCO     MET  78      20     20.03472      1.713566    
 RWCO     ALA  79      37     37.34774      3.696244    
 RWCO     MET  80      34     35.58100      3.037932    
 RWCO     LEU  81      17     16.58455      1.213439    
 RWCO     GLN  82      22     21.63803      2.252606    
 RWCO     PHE  83      34     33.76236      2.971742    
 RWCO     ILE  84      23     21.06834      2.581966    
 RWCO     SER  85       9     9.634438     0.7333946    
 RWCO     SER  86      18     18.50707      1.853306    
 RWCO     GLY  87      11     11.06577     0.7994768    
 RWCO     LEU  88      17     17.30652      1.699018    
 RWCO     PRO  89      12     12.98406      3.373539    
 RWCO     LYS  90      21     21.09733      5.571626    
 RWCO     VAL  91      33     33.87020      4.793498    
 RWCO     ALA  92      23     22.93468      2.423024    
 RWCO     VAL  93      33     31.25125      3.632553    
 RWCO     PRO  94      31     33.48695      5.615419    
 RWCO     SER  95      41     41.79812      5.186591    
 RWCO     THR  96      47     44.98464      7.317097    
 RWCO     ILE  97      45     46.59280      5.941795    
 RWCO     HIS  98      46     47.10331      8.842485    
 RWCO     CYS  99      41     41.32359      7.300396    
 RWCO     ASP 100      47     47.26463      12.23982    
 RWCO     HIS 101      36     35.44547      8.054084    
 RWCO     LEU 102      33     33.43204      5.478372    
 RWCO     ILE 103      43     42.77547      9.767864    
 RWCO     GLU 104      29     28.78979      8.955180    
 RWCO     ALA 105      35     35.38242      15.72200    
 RWCO     GLN 106      22     22.11839      7.733030    
 RWCO     LEU 107      17     16.30726      4.361633    
 RWCO     GLY 108      25     26.61680      10.06600    
 RWCO     GLY 109      29     28.06182      9.592463    
 RWCO     GLU 110      16     16.95483      4.842719    
 RWCO     LYS 111      16     15.83900      2.824706    
 RWCO     ASP 112      30     29.71457      8.190627    
 RWCO     LEU 113      33     32.73010      7.124950    
 RWCO     ARG 114      16     15.67864     0.8992246    
 RWCO     ARG 115      20     20.30714      2.554121    
 RWCO     ALA 116      32     32.44097      4.938694    
 RWCO     LYS 117      21     21.82816      1.755909    
 RWCO     ASP 118      14     12.85977     0.2085843    
 RWCO     ILE 119      15     15.72081      1.305896    
 RWCO     ASN 120      26     25.18976      2.018982    
 RWCO     GLN 121      14     13.39505     0.2257157    
 RWCO     GLU 122      11     11.14833     0.2611547    
 RWCO     VAL 123      23     22.65766     0.9543362    
 RWCO     TYR 124      29     29.31897      2.040696    
 RWCO     ASN 125      18     18.39908      1.927528    
 RWCO     PHE 126      22     23.01572      2.370517    
 RWCO     LEU 127      39     38.45790      3.422398    
 RWCO     ALA 128      31     29.93841      5.242242    
 RWCO     THR 129      22     22.86043      5.826474    
 RWCO     ALA 130      32     32.59327      5.303188    
 RWCO     GLY 131      36     35.56950      7.843483    
 RWCO     ALA 132      24     23.78983      8.562335    
 RWCO     LYS 133      24     25.07228      6.988358    
 RWCO     TYR 134      36     35.34234      6.760231    
 RWCO     GLY 135      32     31.75254      8.954529    
 RWCO     VAL 136      39     39.54721      7.962047    
 RWCO     GLY 137      35     36.81506      7.608792    
 RWCO     PHE 138      34     34.56472      6.742471    
 RWCO     TRP 139      39     39.98409      8.523420    
 RWCO     ARG 140      30     29.20766      7.070499    
 RWCO     PRO 141      38     38.27085      6.747751    
 RWCO     GLY 142      41     40.51392      11.72920    
 RWCO     SER 143      38     39.75746      11.30908    
 RWCO     GLY 144      43     43.34369      12.93358    
 RWCO     ILE 145      48     47.45210      13.61694    
 RWCO     ILE 146      46     46.31456      6.894254    
 RWCO     HIS 147      47     48.73444      8.805636    
 RWCO     GLN 148      45     46.58025      12.12728    
 RWCO     ILE 149      41     41.70620      8.759791    
 RWCO     ILE 150      45     45.52068      4.849658    
 RWCO     LEU 151      47     47.54145      8.408059    
 RWCO     GLU 152      43     43.45328      12.17313    
 RWCO     ASN 153      37     36.56460      7.967056    
 RWCO     TYR 154      39     41.41098      5.574944    
 RWCO     ALA 155      47     45.64111      5.374962    
 RWCO     TYR 156      47     45.95112      7.998858    
 RWCO     PRO 157      45     43.60433      8.312009    
 RWCO     GLY 158      43     43.84431      8.254897    
 RWCO     VAL 159      43     44.32892      6.338529    
 RWCO     LEU 160      44     43.94690      6.151282    
 RWCO     LEU 161      48     46.58311      4.185383    
 RWCO     ILE 162      43     42.37960      3.815913    
 RWCO     GLY 163      43     43.36658      3.558091    
 RWCO     THR 164      36     37.29465      3.705777    
 RWCO     ASP 165      40     39.63688      5.448491    
 RWCO     SER 166      30     30.63218      5.253538    
 RWCO     HIS 167      43     43.65727      8.282878    
 RWCO     THR 168      47     45.94179      4.200928    
 RWCO     PRO 169      47     47.49761      5.741769    
 RWCO     ASN 170      49     50.15556      6.944532    
 RWCO     GLY 171      49     48.83448      4.704350    
 RWCO     GLY 172      49     49.08351      5.614861    
 RWCO     GLY 173      47     47.30842      5.926275    
 RWCO     LEU 174      45     45.78550      5.812373    
 RWCO     GLY 175      46     46.35089      6.694190    
 RWCO     GLY 176      46     46.61777      6.411975    
 RWCO     ILE 177      47     46.77398      6.265788    
 RWCO     CYS 178      46     47.34267      4.731813    
 RWCO     ILE 179      45     45.16732      4.543398    
 RWCO     GLY 180      38     37.00932      3.279585    
 RWCO     VAL 181      29     30.12409      2.465671    
 RWCO     GLY 182      22     22.72119      2.154864    
 RWCO     GLY 183      29     28.59399      3.422613    
 RWCO     ALA 184      20     20.14537      2.035244    
 RWCO     ASP 185      27     27.46040      2.232771    
 RWCO     ALA 186      40     39.26141      4.693594    
 RWCO     VAL 187      32     31.81723      4.056626    
 RWCO     ASP 188      28     27.94588      3.151047    
 RWCO     VAL 189      38     37.76500      4.531779    
 RWCO     MET 190      39     39.48325      5.461788    
 RWCO     ALA 191      25     24.33794      3.293776    
 RWCO     GLY 192      20     20.23242      3.148042    
 RWCO     ILE 193      17     17.16591      2.214239    
 RWCO     PRO 194      17     18.36638      3.312325    
 RWCO     TRP 195      35     33.30145      4.128076    
 RWCO     GLU 196      19     19.77553      3.083552    
 RWCO     LEU 197      32     32.57692      5.242923    
 RWCO     LYS 198      20     19.47446      3.479358    
 RWCO     CYS 199      26     25.88614      5.802735    
 RWCO     PRO 200      35     36.03651      6.142584    
 RWCO     LYS 201      26     26.67206      4.214855    
 RWCO     VAL 202      37     35.89347      6.346010    
 RWCO     ILE 203      33     33.92697      4.217355    
 RWCO     GLY 204      32     33.19387      4.500891    
 RWCO     VAL 205      38     38.66655      4.124167    
 RWCO     LYS 206      22     22.33356      2.660581    
 RWCO     LEU 207      35     33.44277      3.180668    
 RWCO     THR 208      20     19.77339      2.301458    
 RWCO     GLY 209      18     17.94386      1.929407    
 RWCO     SER 210      19     18.41673      1.729211    
 RWCO     LEU 211      35     33.41522      5.442060    
 RWCO     SER 212      17     16.62298      3.480168    
 RWCO     GLY 213      23     22.85675      7.558089    
 RWCO     TRP 214      32     32.33363      11.65893    
 RWCO     THR 215      32     33.12534      6.861926    
 RWCO     SER 216      48     46.19737      11.61453    
 RWCO     PRO 217      43     44.17210      6.673724    
 RWCO     LYS 218      51     49.33228      10.61384    
 RWCO     ASP 219      39     39.23632      6.810825    
 RWCO     VAL 220      43     44.05959      3.893087    
 RWCO     ILE 221      46     47.42468      5.820546    
 RWCO     LEU 222      44     43.65754      8.487569    
 RWCO     LYS 223      33     33.86268      4.199663    
 RWCO     VAL 224      41     39.37755      3.065127    
 RWCO     ALA 225      38     37.84992      4.885538    
 RWCO     GLY 226      28     26.36641      2.999587    
 RWCO     ILE 227      23     23.12475      1.978602    
 RWCO     LEU 228      28     29.06654      1.948040    
 RWCO     THR 229      17     16.80820      1.463828    
 RWCO     VAL 230      25     24.68649      3.502566    
 RWCO     LYS 231      13     13.09255     0.8013810    
 RWCO     GLY 232      21     21.64198      1.223622    
 RWCO     GLY 233      31     31.71066      1.937261    
 RWCO     THR 234      19     18.37113      1.154215    
 RWCO     GLY 235      23     24.26853      2.761327    
 RWCO     ALA 236      30     31.59813      3.443563    
 RWCO     ILE 237      44     44.17746      6.281331    
 RWCO     VAL 238      48     46.92102      3.854548    
 RWCO     GLU 239      46     45.29877      6.067434    
 RWCO     TYR 240      47     46.52335      3.920346    
 RWCO     HIS 241      34     33.34925      3.532117    
 RWCO     GLY 242      25     24.76790      2.067722    
 RWCO     PRO 243      16     15.09144      1.078007    
 RWCO     GLY 244      26     25.96943      1.727624    
 RWCO     VAL 245      35     35.30561      2.314019    
 RWCO     ASP 246      22     21.84080      1.090363    
 RWCO     SER 247      28     26.98828      1.991049    
 RWCO     ILE 248      39     38.68028      2.707733    
 RWCO     SER 249      33     33.59496      4.714476    
 RWCO     CYS 250      39     40.37538      4.511706    
 RWCO     THR 251      47     46.39285      8.211070    
 RWCO     GLY 252      40     42.81369      5.560273    
 RWCO     MET 253      45     45.57812      3.847394    
 RWCO     ALA 254      46     47.77151      6.121212    
 RWCO     THR 255      48     47.45871      7.267663    
 RWCO     ILE 256      47     47.27815      3.828055    
 RWCO     CYS 257      48     48.90437      5.085135    
 RWCO     ASN 258      55     50.53501      7.315955    
 RWCO     MET 259      49     47.78724      6.681686    
 RWCO     GLY 260      48     48.38474      4.419152    
 RWCO     ALA 261      36     36.14522      4.492182    
 RWCO     GLU 262      37     37.51283      4.885113    
 RWCO     ILE 263      39     36.48384      3.016957    
 RWCO     GLY 264      30     28.99660      2.664258    
 RWCO     ALA 265      42     41.51329      3.870347    
 RWCO     THR 266      36     36.07236      5.651691    
 RWCO     THR 267      45     46.40022      7.095554    
 RWCO     SER 268      47     48.70176      5.501650    
 RWCO     VAL 269      50     49.19772      7.742878    
 RWCO     PHE 270      52     50.05614      5.447176    
 RWCO     PRO 271      39     39.46823      5.147312    
 RWCO     TYR 272      39     38.71579      4.727489    
 RWCO     ASN 273      32     31.08232      2.301506    
 RWCO     HIS 274      19     18.14783     0.8047116    
 RWCO     ARG 275      28     29.30302      2.704787    
 RWCO     MET 276      40     40.71753      3.787411    
 RWCO     LYS 277      26     26.51455      1.614237    
 RWCO     LYS 278      21     21.67324      2.190854    
 RWCO     TYR 279      38     37.83654      5.031883    
 RWCO     LEU 280      32     33.41101      4.662536    
 RWCO     SER 281      18     19.04039      1.778586    
 RWCO     LYS 282      25     26.18444      5.190961    
 RWCO     THR 283      34     33.84479      7.116012    
 RWCO     GLY 284      19     19.01672      4.394911    
 RWCO     ARG 285      29     28.90399      6.140163    
 RWCO     ALA 286      15     15.06634      1.383113    
 RWCO     ASP 287      21     20.05233      5.476037    
 RWCO     ILE 288      35     35.31485      8.006222    
 RWCO     ALA 289      28     28.11991      2.642361    
 RWCO     ASN 290      17     16.81742      2.613863    
 RWCO     LEU 291      28     27.86545      7.595703    
 RWCO     ALA 292      33     33.98865      5.435811    
 RWCO     ASP 293      21     20.72442      2.081008    
 RWCO     GLU 294      17     17.44556      4.311014    
 RWCO     PHE 295      27     27.63632      8.794941    
 RWCO     LYS 296      21     20.23997      2.943972    
 RWCO     ASP 297      19     19.14392      5.061984    
 RWCO     HIS 298      33     32.92544      11.45624    
 RWCO     LEU 299      36     35.68243      7.952621    
 RWCO     VAL 300      30     29.87608      5.583317    
 RWCO     PRO 301      30     30.81275      6.422012    
 RWCO     ASP 302      24     21.85706      7.079839    
 RWCO     SER 303       9     9.309801      2.689538    
 RWCO     GLY 304      10     10.87508      2.989488    
 RWCO     CYS 305      21     22.32617      6.571720    
 RWCO     HIS 306      17     17.40940      4.811175    
 RWCO     TYR 307      27     26.00913      5.684376    
 RWCO     ASP 308      21     21.37518      5.061583    
 RWCO     GLN 309      23     21.71202      3.697735    
 RWCO     LEU 310      21     18.68911      2.712107    
 RWCO     ILE 311      27     26.39228      3.802885    
 RWCO     GLU 312      21     20.18076      2.618119    
 RWCO     ILE 313      35     33.18491      4.674104    
 RWCO     ASN 314      20     19.02640      2.728117    
 RWCO     LEU 315      28     28.61874      4.333894    
 RWCO     SER 316      13     14.43938      2.204363    
 RWCO     GLU 317      14     13.93473      1.926947    
 RWCO     LEU 318      32     31.05453      4.531556    
 RWCO     LYS 319      30     28.19910      4.273793    
 RWCO     PRO 320      37     37.70633      7.487541    
 RWCO     HIS 321      34     35.30030      4.986366    
 RWCO     ILE 322      46     44.99451      7.386358    
 RWCO     ASN 323      41     40.71758      6.110175    
 RWCO     GLY 324      34     34.68242      5.223387    
 RWCO     PRO 325      37     34.56969      5.310643    
 RWCO     PHE 326      21     21.11811      3.923769    
 RWCO     THR 327      22     22.35800      3.689258    
 RWCO     PRO 328      35     36.80885      5.977963    
 RWCO     ASP 329      30     29.04889      4.389031    
 RWCO     LEU 330      24     25.62039      2.964916    
 RWCO     ALA 331      34     32.19751      3.918489    
 RWCO     HIS 332      31     30.51005      2.962331    
 RWCO     PRO 333      24     24.36996      3.100352    
 RWCO     VAL 334      37     37.84125      6.784868    
 RWCO     ALA 335      19     20.28619      3.210928    
 RWCO     GLU 336      18     18.60554      1.557041    
 RWCO     VAL 337      35     35.86686      4.150647    
 RWCO     GLY 338      27     28.23503      3.447732    
 RWCO     SER 339      15     15.24220      1.242025    
 RWCO     VAL 340      21     21.13591      1.249252    
 RWCO     ALA 341      25     25.84809      2.537214    
 RWCO     GLU 342      14     13.18985      1.032145    
 RWCO     LYS 343      10     9.118917     0.3813387    
 RWCO     GLU 344      16     16.25399      1.011187    
 RWCO     GLY 345      13     13.04981      1.183478    
 RWCO     TRP 346      28     28.01321      2.979656    
 RWCO     PRO 347      26     25.54469      3.550777    
 RWCO     LEU 348      25     24.35649      3.010636    
 RWCO     ASP 349      26     24.09760      3.479427    
 RWCO     ILE 350      38     37.17426      5.528670    
 RWCO     ARG 351      33     32.16817      4.809788    
 RWCO     VAL 352      38     37.01435      5.568783    
 RWCO     GLY 353      44     45.84865      6.679651    
 RWCO     LEU 354      46     45.78876      6.290604    
 RWCO     ILE 355      50     51.03066      5.742449    
 RWCO     GLY 356      50     49.34515      6.874965    
 RWCO     SER 357      45     47.82811      8.879859    
 RWCO     CYS 358      46     48.10973      12.17748    
 RWCO     THR 359      46     47.02326      9.416619    
 RWCO     ASN 360      47     47.72627      7.814398    
 RWCO     SER 361      54     51.24362      7.946113    
 RWCO     SER 362      49     50.04677      8.770529    
 RWCO     TYR 363      44     42.51479      6.504974    
 RWCO     GLU 364      37     38.28038      6.353759    
 RWCO     ASP 365      43     44.45027      5.970664    
 RWCO     MET 366      45     44.78989      4.523274    
 RWCO     GLY 367      35     36.22052      4.031522    
 RWCO     ARG 368      45     42.62069      6.727835    
 RWCO     SER 369      46     47.49459      4.712273    
 RWCO     ALA 370      32     34.53858      2.849928    
 RWCO     ALA 371      30     30.32352      3.977532    
 RWCO     VAL 372      40     41.97533      5.653625    
 RWCO     ALA 373      37     39.28537      3.327833    
 RWCO     LYS 374      25     25.59400      2.243676    
 RWCO     GLN 375      25     26.28882      3.412110    
 RWCO     ALA 376      36     35.04969      4.020077    
 RWCO     LEU 377      23     23.05533      1.751847    
 RWCO     ALA 378      19     18.44122      2.145364    
 RWCO     HIS 379      20     20.41385      3.050054    
 RWCO     GLY 380      18     17.47329      2.068090    
 RWCO     LEU 381      27     27.48134      3.324256    
 RWCO     LYS 382      23     22.51457      1.801168    
 RWCO     CYS 383      33     32.59501      2.529616    
 RWCO     LYS 384      22     22.80858      2.537808    
 RWCO     SER 385      32     31.80530      3.255911    
 RWCO     GLN 386      29     28.72045      2.827844    
 RWCO     PHE 387      40     38.29951      3.068241    
 RWCO     THR 388      45     43.42391      5.842857    
 RWCO     ILE 389      46     46.43528      4.061000    
 RWCO     THR 390      49     48.77482      7.718576    
 RWCO     PRO 391      43     44.48535      6.820428    
 RWCO     GLY 392      44     47.02474      9.556441    
 RWCO     SER 393      39     41.38183      10.60735    
 RWCO     GLU 394      35     33.83723      9.664751    
 RWCO     GLN 395      36     35.26486      7.936379    
 RWCO     ILE 396      40     42.29607      6.632972    
 RWCO     ARG 397      37     37.97287      6.502271    
 RWCO     ALA 398      27     25.70094      3.611810    
 RWCO     THR 399      29     30.98007      3.753261    
 RWCO     ILE 400      38     38.22594      2.584741    
 RWCO     GLU 401      25     24.72149      1.973607    
 RWCO     ARG 402      18     18.69247      1.851158    
 RWCO     ASP 403      23     23.47895      2.242251    
 RWCO     GLY 404      21     21.06019      1.285594    
 RWCO     TYR 405      37     36.36898      2.304157    
 RWCO     ALA 406      29     28.44462      1.645434    
 RWCO     GLN 407      17     17.25449     0.4927429    
 RWCO     VAL 408      29     28.98890      1.574767    
 RWCO     LEU 409      41     40.14162      2.350363    
 RWCO     ARG 410      20     21.24259      1.589018    
 RWCO     ASP 411      18     19.70345     0.8687099    
 RWCO     VAL 412      36     34.83305      2.319180    
 RWCO     GLY 413      24     23.86584      1.443689    
 RWCO     GLY 414      32     31.55886      3.017392    
 RWCO     ILE 415      26     27.49194      5.363661    
 RWCO     VAL 416      34     34.42506      5.779627    
 RWCO     LEU 417      41     41.45908      10.26283    
 RWCO     ALA 418      42     41.07877      14.92626    
 RWCO     ASN 419      44     44.89713      14.15769    
 RWCO     ALA 420      50     48.62956      17.97805    
 RWCO     CYS 421      43     43.04940      13.97969    
 RWCO     GLY 422      40     40.83380      11.52102    
 RWCO     PRO 423      39     40.80930      6.176849    
 RWCO     CYS 424      42     42.23256      8.468297    
 RWCO     ILE 425      31     30.08057      9.177678    
 RWCO     GLY 426      29     28.84500      5.000711    
 RWCO     GLN 427      28     30.34364      10.07140    
 RWCO     TRP 428      35     34.16758      5.623309    
 RWCO     ASP 429      20     18.35163      6.152957    
 RWCO     ARG 430      25     26.47047      3.034953    
 RWCO     LYS 431      12     11.29064      2.032841    
 RWCO     ASP 432      17     16.32486      1.207892    
 RWCO     ILE 433      22     21.56237      1.190087    
 RWCO     LYS 434      10     10.34913     0.3134775    
 RWCO     LYS 435      12     11.69401     0.3153799    
 RWCO     GLY 436      11     11.58348     0.4082302    
 RWCO     GLU 437      15     15.42164     0.7022631    
 RWCO     LYS 438      16     17.28810      1.650343    
 RWCO     ASN 439      29     28.63199      2.311567    
 RWCO     THR 440      38     37.80199      4.234157    
 RWCO     ILE 441      45     43.21312      3.450786    
 RWCO     VAL 442      50     50.27615      5.641987    
 RWCO     THR 443      48     48.47536      5.171704    
 RWCO     SER 444      46     48.59112      7.708441    
 RWCO     TYR 445      44     44.89989      7.008336    
 RWCO     ASN 446      46     43.69279      11.48697    
 RWCO     ARG 447      33     32.82892      6.659125    
 RWCO     ASN 448      37     35.88795      5.046040    
 RWCO     PHE 449      23     22.56824      2.829145    
 RWCO     THR 450      15     15.70263      1.177836    
 RWCO     GLY 451      22     21.95133     0.9487860    
 RWCO     ARG 452      26     26.50604      1.775976    
 RWCO     ASN 453      39     38.03837      3.128180    
 RWCO     ASP 454      33     33.65033      2.908172    
 RWCO     ALA 455      17     17.60281     0.7168953    
 RWCO     ASN 456      24     24.17021      1.222447    
 RWCO     PRO 457      16     15.91701     0.7637726    
 RWCO     GLU 458      21     19.96682      1.616933    
 RWCO     THR 459      35     34.93421      2.815250    
 RWCO     HIS 460      38     36.44768      4.618090    
 RWCO     ALA 461      41     41.83259      4.442174    
 RWCO     PHE 462      42     43.78076      7.067367    
 RWCO     VAL 463      47     47.43598      9.774895    
 RWCO     THR 464      48     49.22871      9.845920    
 RWCO     SER 465      47     48.30377      11.62237    
 RWCO     PRO 466      50     49.31762      8.987531    
 RWCO     GLU 467      44     42.78811      8.069512    
 RWCO     ILE 468      45     46.00906      8.261021    
 RWCO     VAL 469      51     49.99936      7.004479    
 RWCO     THR 470      51     49.71297      6.948781    
 RWCO     ALA 471      45     45.39295      5.459486    
 RWCO     LEU 472      45     45.61716      5.568387    
 RWCO     ALA 473      41     41.77026      4.864289    
 RWCO     ILE 474      38     38.68096      4.365057    
 RWCO     ALA 475      32     32.83234      3.360382    
 RWCO     GLY 476      30     29.42295      3.659132    
 RWCO     THR 477      24     24.75187      3.486363    
 RWCO     LEU 478      40     39.14017      6.668980    
 RWCO     LYS 479      22     22.17963      4.079910    
 RWCO     PHE 480      31     31.94811      3.826897    
 RWCO     ASN 481      24     25.19260      4.032209    
 RWCO     PRO 482      39     37.95329      5.248239    
 RWCO     GLU 483      20     21.36774      4.360615    
 RWCO     THR 484      14     14.46377      2.371544    
 RWCO     ASP 485      19     18.83471      1.296999    
 RWCO     PHE 486      13     14.58215     0.5481927    
 RWCO     LEU 487      30     28.78918      2.411441    
 RWCO     THR 488      14     13.79468      1.047576    
 RWCO     GLY 489      16     16.21627      1.805192    
 RWCO     LYS 490      10     10.66234      1.525009    
 RWCO     ASP 491       8     7.874290     0.8903892    
 RWCO     GLY 492       8     7.922140     0.6715350    
 RWCO     LYS 493      10     9.816879     0.8775330    
 RWCO     LYS 494       8     9.199435     0.4157568    
 RWCO     PHE 495      17     17.67264      1.668723    
 RWCO     LYS 496      19     18.43786      1.636851    
 RWCO     LEU 497      32     32.51273      4.497403    
 RWCO     GLU 498      18     17.44275      3.169468    
 RWCO     ALA 499      20     20.55095      5.216502    
 RWCO     PRO 500      33     32.01999      7.327554    
 RWCO     ASP 501      16     16.89532      4.990942    
 RWCO     ALA 502      30     28.84840      6.354934    
 RWCO     ASP 503      22     21.18707      4.822586    
 RWCO     GLU 504      26     25.72353      9.516451    
 RWCO     LEU 505      29     27.42427      8.682020    
 RWCO     PRO 506      26     25.49280      5.494824    
 RWCO     ARG 507       9     9.863285      1.520422    
 RWCO     ALA 508       9     9.790509      1.628567    
 RWCO     GLU 509      14     14.09020      3.301182    
 RWCO     PHE 510      26     26.96916      7.631937    
 RWCO     ASP 511      18     18.62287      3.615373    
 RWCO     PRO 512      20     20.81124      6.568143    
 RWCO     GLY 513      20     19.70018      5.451053    
 RWCO     GLN 514      17     16.25173      6.685096    
 RWCO     ASP 515      10     10.24866      4.052287    
 RWCO     THR 516      30     28.44407      15.24256    
 RWCO     TYR 517      28     27.19740      16.70642    
 RWCO     GLN 518      21     22.70403      15.12260    
 RWCO     HIS 519      22     21.63428      13.88612    
 RWCO     PRO 520      25     26.08417      15.81292    
 RWCO     PRO 521      16     15.32269      7.677734    
 RWCO     LYS 522      19     18.03733      11.82585    
 RWCO     ASP 523       6     5.981600      1.838122    
 RWCO     SER 524       7     7.790397      2.858192    
 RWCO     SER 525      15     15.54403      8.574774    
 RWCO     GLY 526      13     11.78583      6.144356    
 RWCO     GLN 527      21     19.05881      11.32307    
 RWCO     ARG 528       8     8.266544      5.378672    
 >d1ad2__.txt
 RWCO     LYS   5       4     4.021358     0.1184384    
 RWCO     ARG   6       8     8.661504      2.893883    
 RWCO     TYR   7      12     12.24986      4.281839    
 RWCO     ARG   8       5     5.484911      1.033520    
 RWCO     ALA   9      10     9.931465      1.981030    
 RWCO     LEU  10      18     18.42634      6.568598    
 RWCO     LEU  11      11     11.66593      3.399233    
 RWCO     GLU  12       8     8.441558      1.258443    
 RWCO     LYS  13      20     19.30859      4.021950    
 RWCO     VAL  14      23     23.75167      9.170024    
 RWCO     ASP  15      12     11.92599      3.855825    
 RWCO     PRO  16      10     10.78828      5.029030    
 RWCO     ASN  17       4     4.111290      1.983458    
 RWCO     LYS  18      12     12.67905      5.416833    
 RWCO     ILE  19      16     17.39820      10.67753    
 RWCO     TYR  20      26     26.27813      12.27838    
 RWCO     THR  21      19     19.02657      10.94082    
 RWCO     ILE  22      31     30.72558      18.79663    
 RWCO     ASP  23      19     18.56333      10.34994    
 RWCO     GLU  24      22     21.64894      8.481482    
 RWCO     ALA  25      37     36.77808      17.45649    
 RWCO     ALA  26      30     30.66659      15.00876    
 RWCO     HIS  27      22     20.79721      7.991568    
 RWCO     LEU  28      29     29.37680      11.26634    
 RWCO     VAL  29      39     39.53416      17.39256    
 RWCO     LYS  30      25     25.57549      10.48151    
 RWCO     GLU  31      19     19.98237      5.838612    
 RWCO     LEU  32      26     27.57370      9.830381    
 RWCO     ALA  33      29     28.68869      11.44208    
 RWCO     THR  34      19     17.00177      5.254483    
 RWCO     ALA  35      18     18.28317      6.462012    
 RWCO     LYS  36      10     9.816010      4.345993    
 RWCO     PHE  37      16     16.16724      7.125945    
 RWCO     ASP  38      19     18.69762      7.737357    
 RWCO     GLU  39      25     25.27957      10.62195    
 RWCO     THR  40      31     31.27806      14.88512    
 RWCO     VAL  41      39     38.84999      18.29864    
 RWCO     GLU  42      32     31.89687      17.78306    
 RWCO     VAL  43      40     39.40629      21.82927    
 RWCO     HIS  44      30     30.70534      18.76650    
 RWCO     ALA  45      34     34.20693      20.27144    
 RWCO     LYS  46      21     21.02209      11.91939    
 RWCO     LEU  47      31     31.77026      15.82063    
 RWCO     GLY  48      24     23.21838      11.69985    
 RWCO     ILE  49      31     29.89218      12.98093    
 RWCO     ASP  50      16     15.60236      5.569711    
 RWCO     PRO  51      18     17.64937      5.562616    
 RWCO     ARG  52       8     8.415680      2.301135    
 RWCO     ARG  53      15     13.84991      4.598679    
 RWCO     SER  54       8     8.934420      1.874763    
 RWCO     ASP  55      10     9.696240      3.123614    
 RWCO     GLN  56      19     19.30247      7.231938    
 RWCO     ASN  57      22     21.10915      7.129075    
 RWCO     VAL  58      32     31.99990      12.53139    
 RWCO     ARG  59      18     17.66115      6.716188    
 RWCO     GLY  60      18     18.37170      8.610940    
 RWCO     THR  61      20     20.20518      8.624238    
 RWCO     VAL  62      31     29.81915      12.98395    
 RWCO     SER  63      20     19.96509      7.478945    
 RWCO     LEU  64      32     30.80210      12.13989    
 RWCO     PRO  65      19     19.92915      8.958028    
 RWCO     HIS  66      23     22.96615      9.149679    
 RWCO     GLY  67      25     24.84092      8.193572    
 RWCO     LEU  68      26     26.55457      7.756487    
 RWCO     GLY  69      19     19.78857      4.237893    
 RWCO     LYS  70      11     11.95360      2.555311    
 RWCO     GLN  71      12     11.60379      1.939217    
 RWCO     VAL  72      28     26.40371      5.576871    
 RWCO     ARG  73      22     20.18269      2.976570    
 RWCO     VAL  74      35     33.81192      6.286334    
 RWCO     LEU  75      35     34.26562      5.633221    
 RWCO     ALA  76      38     39.15817      6.400430    
 RWCO     ILE  77      42     41.69047      6.807514    
 RWCO     ALA  78      37     36.95358      5.415249    
 RWCO     LYS  79      23     23.02344      2.890227    
 RWCO     GLY  80      15     14.93973      1.497543    
 RWCO     GLU  81      10     10.82172      1.194488    
 RWCO     LYS  82      27     27.43655      3.782502    
 RWCO     ILE  83      24     23.76271      1.941272    
 RWCO     LYS  84      15     15.04851      1.042105    
 RWCO     GLU  85      22     22.70034      3.159357    
 RWCO     ALA  86      34     33.50665      4.096902    
 RWCO     GLU  87      18     17.86604      1.324704    
 RWCO     GLU  88      14     13.84661      1.677222    
 RWCO     ALA  89      22     22.72209      3.625572    
 RWCO     GLY  90      22     21.91734      3.058073    
 RWCO     ALA  91      34     32.57381      3.812758    
 RWCO     ASP  92      21     21.30050      2.177169    
 RWCO     TYR  93      24     24.91399      1.766005    
 RWCO     VAL  94      29     28.95432      2.261705    
 RWCO     GLY  95      29     28.43626      1.865079    
 RWCO     GLY  96      25     25.27844      1.790890    
 RWCO     GLU  97      22     22.68199      1.850469    
 RWCO     GLU  98      13     13.95600     0.7970724    
 RWCO     ILE  99      26     26.20913      1.630336    
 RWCO     ILE 100      24     26.16843      2.089790    
 RWCO     GLN 101      11     11.95272     0.5909007    
 RWCO     LYS 102      16     16.88152     0.8145171    
 RWCO     ILE 103      27     27.07726      1.992083    
 RWCO     LEU 104      16     15.00078     0.9815072    
 RWCO     ASP 105       6     7.185668     0.2784440    
 RWCO     GLY 106       9     8.747738     0.3954167    
 RWCO     TRP 107      13     14.15574     0.8259844    
 RWCO     MET 108      16     17.14585      1.650591    
 RWCO     ASP 109      12     10.92206     0.8969172    
 RWCO     PHE 110      23     24.56398      2.379408    
 RWCO     ASP 111      26     24.84258      4.231710    
 RWCO     ALA 112      34     35.09787      5.411296    
 RWCO     VAL 113      43     42.51576      4.342164    
 RWCO     VAL 114      44     43.77833      5.488425    
 RWCO     ALA 115      41     43.02283      4.428513    
 RWCO     THR 116      31     31.81973      3.732425    
 RWCO     PRO 117      21     18.92933      2.003930    
 RWCO     ASP 118      16     16.68916      1.844355    
 RWCO     VAL 119      31     30.66230      2.987881    
 RWCO     MET 120      25     25.57156      1.950011    
 RWCO     GLY 121      16     15.77601     0.9840602    
 RWCO     ALA 122      20     19.68787      1.511432    
 RWCO     VAL 123      33     33.29750      2.659820    
 RWCO     GLY 124      21     21.53392      1.226119    
 RWCO     SER 125      12     11.69581     0.5268305    
 RWCO     LYS 126      19     19.00001      1.363410    
 RWCO     LEU 127      29     29.59809      2.130929    
 RWCO     GLY 128      19     19.44902     0.8739855    
 RWCO     ARG 129      11     11.62760     0.5300233    
 RWCO     ILE 130      20     20.06120      1.852761    
 RWCO     LEU 131      26     27.71212      2.540959    
 RWCO     GLY 132      16     17.82908      2.015579    
 RWCO     PRO 133      15     14.89523      3.709979    
 RWCO     ARG 134      21     21.85491      4.265291    
 RWCO     GLY 135      24     25.01915      4.718613    
 RWCO     LEU 136      31     30.34777      4.371689    
 RWCO     LEU 137      27     26.64925      2.093712    
 RWCO     PRO 138      30     32.87205      3.188406    
 RWCO     ASN 139      20     20.24119      1.342395    
 RWCO     PRO 140      13     13.05946     0.8093338    
 RWCO     LYS 141      14     14.64761      1.519597    
 RWCO     ALA 142      25     24.19690      2.494252    
 RWCO     GLY 143      25     25.31905      2.309029    
 RWCO     THR 144      33     33.20592      3.614118    
 RWCO     VAL 145      23     24.76838      2.652177    
 RWCO     GLY 146      25     25.27558      3.076888    
 RWCO     PHE 147      18     17.96674      3.035834    
 RWCO     ASN 148      16     16.73797      2.236244    
 RWCO     ILE 149      38     37.74120      7.196483    
 RWCO     GLY 150      26     25.77498      4.896941    
 RWCO     GLU 151      20     19.50085      2.408969    
 RWCO     ILE 152      35     34.19602      4.922513    
 RWCO     ILE 153      35     35.46347      7.331699    
 RWCO     ARG 154      20     19.83718      3.788216    
 RWCO     GLU 155      26     25.25117      4.438986    
 RWCO     ILE 156      34     34.74052      7.606213    
 RWCO     LYS 157      23     23.19086      5.520983    
 RWCO     ALA 158      19     17.59924      4.140147    
 RWCO     GLY 159      22     21.76599      6.023029    
 RWCO     ARG 160      22     20.80316      4.544427    
 RWCO     ILE 161      30     32.05056      7.032586    
 RWCO     GLU 162      26     24.73215      4.396188    
 RWCO     PHE 163      31     30.43619      7.518981    
 RWCO     ARG 164      22     22.67936      5.472785    
 RWCO     ASN 165      31     29.59145      9.278667    
 RWCO     ASP 166      16     16.38489      4.984401    
 RWCO     LYS 167      10     10.13081      3.379631    
 RWCO     THR 168      12     11.70366      4.501430    
 RWCO     GLY 169      23     21.83564      7.771766    
 RWCO     ALA 170      24     22.40497      6.799682    
 RWCO     ILE 171      35     34.75500      9.644647    
 RWCO     HIS 172      30     29.33425      7.250681    
 RWCO     ALA 173      36     34.53661      8.677954    
 RWCO     PRO 174      34     33.37748      8.833393    
 RWCO     VAL 175      38     39.20390      11.25154    
 RWCO     GLY 176      36     35.72407      10.88354    
 RWCO     LYS 177      24     25.90482      9.286058    
 RWCO     ALA 178      29     29.05736      12.19954    
 RWCO     CYS 179      16     16.46146      7.375403    
 RWCO     PHE 180      25     25.13448      8.509141    
 RWCO     PRO 181      14     14.60257      4.253463    
 RWCO     PRO 182      23     22.76472      9.327538    
 RWCO     GLU 183      13     13.54394      4.837113    
 RWCO     LYS 184      22     21.32076      6.171939    
 RWCO     LEU 185      37     36.24795      13.34582    
 RWCO     ALA 186      30     29.65346      11.13787    
 RWCO     ASP 187      21     21.20341      5.913578    
 RWCO     ASN 188      34     33.18586      9.673936    
 RWCO     ILE 189      43     43.10501      13.91232    
 RWCO     ARG 190      28     27.91332      7.871631    
 RWCO     ALA 191      27     27.03964      6.969655    
 RWCO     PHE 192      39     38.17572      10.30076    
 RWCO     ILE 193      32     31.59157      6.774840    
 RWCO     ARG 194      18     18.98529      4.414868    
 RWCO     ALA 195      25     26.24291      7.114126    
 RWCO     LEU 196      32     32.73560      8.859750    
 RWCO     GLU 197      19     19.44624      3.934493    
 RWCO     ALA 198      13     13.01185      3.247186    
 RWCO     HIS 199      24     24.22638      7.379311    
 RWCO     LYS 200      22     21.23244      5.625511    
 RWCO     PRO 201      22     21.64440      8.848051    
 RWCO     GLU 202       9     8.482100      3.724844    
 RWCO     GLY 203      10     10.64197      5.070252    
 RWCO     ALA 204      20     20.18620      7.259522    
 RWCO     LYS 205       9     9.722626      3.908018    
 RWCO     GLY 206      10     9.585818      3.325236    
 RWCO     THR 207      12     11.95625      3.749230    
 RWCO     PHE 208      24     24.27448      6.208325    
 RWCO     LEU 209      28     28.10944      7.496662    
 RWCO     ARG 210      15     16.23819      5.366337    
 RWCO     SER 211      19     19.39045      6.898297    
 RWCO     VAL 212      35     33.61526      10.69810    
 RWCO     TYR 213      32     31.30670      12.73873    
 RWCO     VAL 214      46     44.50554      19.74836    
 RWCO     THR 215      29     29.31611      12.87692    
 RWCO     THR 216      36     34.30178      18.58999    
 RWCO     THR 217      21     22.24351      12.38196    
 RWCO     MET 218      16     15.94316      10.55385    
 RWCO     GLY 219      24     24.33229      16.12683    
 RWCO     PRO 220      24     24.34065      16.69098    
 RWCO     SER 221      27     26.56832      14.90894    
 RWCO     VAL 222      36     35.19442      22.58460    
 RWCO     ARG 223      27     25.74958      14.62847    
 RWCO     ILE 224      33     32.22092      15.93986    
 RWCO     ASN 225      18     18.79915      8.682205    
 RWCO     PRO 226      26     26.80060      9.898492    
 RWCO     HIS 227      10     12.09321      4.070077    
 RWCO     SER 228      17     17.09856      8.416317    
 >d1af7_1.txt
 RWCO     SER  11       1    0.8013585     2.9959092E-02
 RWCO     VAL  12       1     1.266539     5.0234474E-02
 RWCO     LEU  13       1     1.021068     3.8112573E-02
 RWCO     LEU  14       2     1.789349     6.7906320E-02
 RWCO     GLN  15       3     2.867614     0.1185960    
 RWCO     MET  16       2     2.391330     0.1041396    
 RWCO     THR  17       7     7.125195      2.703457    
 RWCO     GLN  18      12     12.19260      5.434570    
 RWCO     ARG  19       9     9.110616      3.006726    
 RWCO     LEU  20      19     20.22512      8.594594    
 RWCO     ALA  21      13     13.45173      4.295690    
 RWCO     LEU  22      25     25.14339      7.853720    
 RWCO     SER  23      12     13.05090      3.603480    
 RWCO     ASP  24       9     9.798505      1.675571    
 RWCO     ALA  25      10     10.72435      2.267402    
 RWCO     HIS  26      25     23.83884      7.141221    
 RWCO     PHE  27      24     23.97962      5.464304    
 RWCO     ARG  28      16     15.68332      2.658587    
 RWCO     ARG  29      22     22.17225      5.951861    
 RWCO     ILE  30      33     34.15107      9.481093    
 RWCO     CYS  31      23     23.33565      3.898596    
 RWCO     GLN  32      16     16.37774      2.897173    
 RWCO     LEU  33      29     28.00499      9.240024    
 RWCO     ILE  34      26     26.46435      8.382965    
 RWCO     TYR  35      13     12.86048      2.040212    
 RWCO     GLN  36      14     13.93503      3.470775    
 RWCO     ARG  37      21     19.75230      7.394917    
 RWCO     ALA  38      17     16.22921      5.865072    
 RWCO     GLY  39      10     10.27134      2.433480    
 RWCO     ILE  40      18     17.53354      4.791740    
 RWCO     VAL  41      10     11.40705      2.121776    
 RWCO     LEU  42      25     23.99769      4.630838    
 RWCO     ALA  43      12     11.44298      1.994337    
 RWCO     ASP  44      11     10.68475      1.421384    
 RWCO     HIS  45       5     5.694002     0.4975107    
 RWCO     LYS  46      19     18.65734      3.710374    
 RWCO     ARG  47      20     19.90141      3.723589    
 RWCO     ASP  48      11     10.68258      1.195467    
 RWCO     MET  49      16     16.12400      3.312695    
 RWCO     VAL  50      27     28.66843      6.153389    
 RWCO     TYR  51      21     21.71396      4.741704    
 RWCO     ASN  52      14     13.40399      2.468379    
 RWCO     ARG  53      22     20.47390      4.778228    
 RWCO     LEU  54      34     34.00190      7.594958    
 RWCO     VAL  55      23     23.76401      4.870836    
 RWCO     ARG  56      17     17.34875      3.650271    
 RWCO     ARG  57      29     28.84121      6.049760    
 RWCO     LEU  58      28     28.20423      6.102005    
 RWCO     ARG  59      15     14.42941      2.807775    
 RWCO     ALA  60      11     11.57187      2.032277    
 RWCO     LEU  61      20     19.14145      2.845589    
 RWCO     GLY  62      11     11.69060      1.875726    
 RWCO     LEU  63      19     18.68819      2.843078    
 RWCO     ASP  64      13     13.37373      3.438001    
 RWCO     ASP  65      16     16.89534      4.193544    
 RWCO     PHE  66      28     27.88640      7.927596    
 RWCO     GLY  67      21     20.85254      6.112405    
 RWCO     ARG  68      14     15.20155      2.412119    
 RWCO     TYR  69      31     30.71532      6.491789    
 RWCO     LEU  70      27     27.61855      8.049382    
 RWCO     SER  71      14     13.95409      2.442643    
 RWCO     MET  72      20     20.14458      2.393200    
 RWCO     LEU  73      30     29.60961      6.369331    
 RWCO     GLU  74      18     17.68293      4.348552    
 RWCO     ALA  75      11     10.26204     0.9408804    
 RWCO     ASN  76      10     10.12167     0.7882102    
 RWCO     GLN  77      10     10.49164      2.024179    
 RWCO     ASN  78       7     6.992514     0.7398927    
 RWCO     SER  79      15     13.69661      1.525039    
 RWCO     ALA  80      11     10.08286      1.017187    
 RWCO     GLU  81      23     22.71047      3.769176    
 RWCO     TRP  82      21     20.41864      4.396691    
 RWCO     GLN  83      12     12.81839      2.313442    
 RWCO     ALA  84      17     18.38512      3.960474    
 RWCO     PHE  85      30     29.97218      9.295842    
 RWCO     ILE  86      21     20.01552      6.956989    
 RWCO     ASN  87      15     14.23366      4.033625    
 RWCO     ALA  88      27     25.88617      9.870801    
 RWCO     LEU  89      27     27.50916      13.36060    
 RWCO     THR  90      15     14.91003      6.204986    
 RWCO     THR  91      13     11.93585      5.671363    
 >d1ah7__.txt
 RWCO     TRP   1      44     44.39269      19.31416    
 RWCO     SER   2      31     32.39675      10.73303    
 RWCO     ALA   3      39     37.64167      9.115022    
 RWCO     GLU   4      19     19.20976      3.802116    
 RWCO     ASP   5      16     16.47506      1.929170    
 RWCO     LYS   6      21     21.76398      3.159551    
 RWCO     HIS   7      17     17.04595      1.700095    
 RWCO     LYS   8      15     14.49711      1.352897    
 RWCO     GLU   9      23     23.16028      3.932695    
 RWCO     GLY  10      19     18.74865      4.356510    
 RWCO     VAL  11      20     19.86915      4.591091    
 RWCO     ASN  12      28     28.93724      5.281513    
 RWCO     SER  13      40     39.51879      15.26930    
 RWCO     HIS  14      45     45.26637      12.58172    
 RWCO     LEU  15      33     34.86227      6.150605    
 RWCO     TRP  16      35     34.41164      10.89766    
 RWCO     ILE  17      42     43.43555      20.03537    
 RWCO     VAL  18      40     40.98739      13.17368    
 RWCO     ASN  19      30     30.97212      7.754401    
 RWCO     ARG  20      34     33.21135      15.01404    
 RWCO     ALA  21      44     42.42784      19.15586    
 RWCO     ILE  22      35     35.07872      10.62528    
 RWCO     ASP  23      25     24.51672      8.295981    
 RWCO     ILE  24      32     32.65096      15.13417    
 RWCO     MET  25      37     35.66409      13.28643    
 RWCO     SER  26      22     22.23927      5.002086    
 RWCO     ARG  27      20     19.90144      6.381424    
 RWCO     ASN  28      23     22.91395      8.210588    
 RWCO     THR  29      10     8.983905      1.569002    
 RWCO     THR  30       9     8.538567      2.778563    
 RWCO     LEU  31      17     17.56200      7.730326    
 RWCO     VAL  32      24     25.04591      8.190647    
 RWCO     LYS  33      17     16.40583      5.951624    
 RWCO     GLN  34      14     15.01575      1.593858    
 RWCO     ASP  35      11     10.72903      2.599952    
 RWCO     ARG  36      27     27.03386      10.37274    
 RWCO     VAL  37      24     23.41531      4.337140    
 RWCO     ALA  38      12     12.26956      1.113998    
 RWCO     GLN  39      22     23.17453      6.407772    
 RWCO     LEU  40      34     33.40110      7.701058    
 RWCO     ASN  41      17     17.10578      1.208840    
 RWCO     GLU  42      12     12.77090      1.299495    
 RWCO     TRP  43      24     24.28747      4.015114    
 RWCO     ARG  44      22     22.30910      2.565953    
 RWCO     THR  45      15     15.84104      1.889377    
 RWCO     GLU  46      26     25.82527      4.101097    
 RWCO     LEU  47      35     36.29742      6.737410    
 RWCO     GLU  48      29     29.54525      4.050250    
 RWCO     ASN  49      24     25.82094      3.717463    
 RWCO     GLY  50      35     35.13165      5.409213    
 RWCO     ILE  51      44     43.74799      7.765573    
 RWCO     TYR  52      29     29.09095      3.964694    
 RWCO     ALA  53      23     25.31256      3.257691    
 RWCO     ALA  54      38     38.24423      5.619038    
 RWCO     ASP  55      31     31.51245      4.787863    
 RWCO     TYR  56      21     19.75097      2.055606    
 RWCO     GLU  57      13     13.67365     0.8605065    
 RWCO     ASN  58      11     10.84755     0.3243412    
 RWCO     PRO  59      16     16.23339      1.214578    
 RWCO     TYR  60      31     31.33229      3.294722    
 RWCO     TYR  61      22     22.16725      1.826781    
 RWCO     ASP  62      21     21.68082      1.358997    
 RWCO     ASN  63      10     10.02671     0.3371004    
 RWCO     SER  64      12     11.37602     0.7430572    
 RWCO     THR  65      19     18.56079      1.592923    
 RWCO     PHE  66      36     34.40591      4.709581    
 RWCO     ALA  67      27     26.68296      2.180721    
 RWCO     SER  68      34     33.99640      3.344452    
 RWCO     HIS  69      42     42.62029      6.687206    
 RWCO     PHE  70      40     39.49706      6.474378    
 RWCO     TYR  71      41     41.02034      7.998455    
 RWCO     ASP  72      25     26.74993      5.700028    
 RWCO     PRO  73      27     27.02859      7.644099    
 RWCO     ASP  74      12     12.87813      3.851736    
 RWCO     ASN  75      14     13.06683      1.961258    
 RWCO     GLY  76      22     22.19111      3.884045    
 RWCO     LYS  77      20     20.37874      1.708121    
 RWCO     THR  78      30     30.50479      2.979913    
 RWCO     TYR  79      27     26.65992      2.995308    
 RWCO     ILE  80      16     16.93756      1.242589    
 RWCO     PRO  81       8     8.108773     0.4036113    
 RWCO     PHE  82       5     6.377424     0.2054354    
 RWCO     ALA  83      20     20.07694      1.161737    
 RWCO     LYS  84      26     24.95028      1.406635    
 RWCO     GLN  85      33     32.92049      3.500422    
 RWCO     ALA  86      45     45.75986      6.790854    
 RWCO     LYS  87      36     35.16317      6.065637    
 RWCO     GLU  88      23     22.89271      2.753968    
 RWCO     THR  89      32     34.08188      3.635818    
 RWCO     GLY  90      38     38.71859      6.359424    
 RWCO     ALA  91      31     30.46416      6.064738    
 RWCO     LYS  92      22     23.04874      2.264591    
 RWCO     TYR  93      34     35.77236      4.297539    
 RWCO     PHE  94      35     35.76460      7.874599    
 RWCO     LYS  95      23     22.76329      3.973125    
 RWCO     LEU  96      24     24.27438      2.447332    
 RWCO     ALA  97      38     37.40202      6.784085    
 RWCO     GLY  98      28     28.19101      5.811584    
 RWCO     GLU  99      17     16.65390      2.241880    
 RWCO     SER 100      23     22.68734      2.420619    
 RWCO     TYR 101      28     27.91978      5.634213    
 RWCO     LYS 102      16     15.22331      3.620268    
 RWCO     ASN 103      11     10.76094     0.9547105    
 RWCO     LYS 104      12     10.99718      1.870798    
 RWCO     ASP 105      16     15.10358      1.089704    
 RWCO     MET 106      21     21.19044      3.230412    
 RWCO     LYS 107      18     17.76237      2.305848    
 RWCO     GLN 108      21     20.98751      1.764566    
 RWCO     ALA 109      30     30.93657      5.025524    
 RWCO     PHE 110      33     33.87219      6.685600    
 RWCO     PHE 111      28     28.68304      4.044754    
 RWCO     TYR 112      36     35.01362      4.531890    
 RWCO     LEU 113      46     45.07521      9.716477    
 RWCO     GLY 114      43     43.16291      9.740430    
 RWCO     LEU 115      41     41.32750      6.788037    
 RWCO     SER 116      45     43.32804      8.171508    
 RWCO     LEU 117      49     49.02105      13.37707    
 RWCO     HIS 118      45     45.44995      10.44029    
 RWCO     TYR 119      50     49.46945      9.290695    
 RWCO     LEU 120      51     50.99006      12.35353    
 RWCO     GLY 121      48     46.96790      12.82566    
 RWCO     ASP 122      45     45.41909      9.371658    
 RWCO     VAL 123      48     46.64558      9.411031    
 RWCO     ASN 124      47     47.18948      12.68228    
 RWCO     GLN 125      44     44.34262      9.983396    
 RWCO     PRO 126      40     38.83691      8.713507    
 RWCO     MET 127      39     40.02110      6.667100    
 RWCO     HIS 128      44     44.07394      7.911564    
 RWCO     ALA 129      40     40.00874      7.573421    
 RWCO     ALA 130      30     30.39775      5.283639    
 RWCO     ASN 131      32     31.75788      5.364313    
 RWCO     PHE 132      30     30.56335      3.887711    
 RWCO     THR 133      26     25.13944      3.158162    
 RWCO     ASN 134      20     20.05830      2.218881    
 RWCO     LEU 135      13     13.35771      1.397663    
 RWCO     SER 136      18     18.11815      1.752644    
 RWCO     TYR 137      13     13.25899      1.703165    
 RWCO     PRO 138      23     23.30618      3.683624    
 RWCO     GLN 139      12     12.17078      1.072330    
 RWCO     GLY 140      19     18.77037      1.818886    
 RWCO     PHE 141      28     29.44124      4.203241    
 RWCO     HIS 142      32     30.84383      4.152389    
 RWCO     SER 143      20     19.93987      3.104285    
 RWCO     LYS 144      23     22.93752      3.536466    
 RWCO     TYR 145      36     36.32505      6.363394    
 RWCO     GLU 146      34     32.82362      7.795065    
 RWCO     ASN 147      19     19.60664      5.043941    
 RWCO     PHE 148      27     27.00426      5.879346    
 RWCO     VAL 149      35     35.57273      9.590801    
 RWCO     ASP 150      26     25.13070      9.340068    
 RWCO     THR 151      15     16.79048      4.261191    
 RWCO     ILE 152      21     20.47404      4.635286    
 RWCO     LYS 153      30     30.87192      10.36264    
 RWCO     ASP 154      13     14.32563      4.619939    
 RWCO     ASN 155      15     13.19081      2.565995    
 RWCO     TYR 156      23     23.53185      6.560263    
 RWCO     LYS 157      20     20.06104      7.053346    
 RWCO     VAL 158      30     29.01283      9.705319    
 RWCO     THR 159      12     11.78306      3.731924    
 RWCO     ASP 160      15     14.89232      5.740819    
 RWCO     GLY 161      22     22.69405      9.054042    
 RWCO     ASN 162      22     19.89540      6.925986    
 RWCO     GLY 163      29     29.51302      10.24715    
 RWCO     TYR 164      29     27.86265      6.363897    
 RWCO     TRP 165      23     22.35537      6.949569    
 RWCO     ASN 166      15     15.07140      3.096473    
 RWCO     TRP 167      25     24.87237      3.577209    
 RWCO     LYS 168      21     20.80271      2.337665    
 RWCO     GLY 169      15     15.41231      1.846186    
 RWCO     THR 170      16     15.75777      3.148156    
 RWCO     ASN 171      17     16.22387      2.881230    
 RWCO     PRO 172      37     36.55889      8.220354    
 RWCO     GLU 173      27     26.85395      6.098705    
 RWCO     GLU 174      19     20.36852      2.943333    
 RWCO     TRP 175      39     38.65625      6.942438    
 RWCO     ILE 176      43     42.70954      9.969378    
 RWCO     HIS 177      29     29.06797      6.131977    
 RWCO     GLY 178      27     27.88084      4.455802    
 RWCO     ALA 179      39     40.12974      7.777407    
 RWCO     ALA 180      42     41.10714      9.613292    
 RWCO     VAL 181      24     23.83171      4.410473    
 RWCO     VAL 182      25     25.91996      3.658865    
 RWCO     ALA 183      37     38.30945      7.838756    
 RWCO     LYS 184      28     29.28269      6.199307    
 RWCO     GLN 185      18     18.24572      2.743512    
 RWCO     ASP 186      28     27.25879      3.659362    
 RWCO     TYR 187      27     27.12204      4.747749    
 RWCO     SER 188      16     15.94179      1.557646    
 RWCO     GLY 189      22     22.53764      2.345735    
 RWCO     ILE 190      35     35.47204      4.762197    
 RWCO     VAL 191      32     30.67429      4.327241    
 RWCO     ASN 192      18     18.03860      1.766650    
 RWCO     ASP 193      11     11.19888     0.7633770    
 RWCO     ASN 194      16     16.58409     0.8813552    
 RWCO     THR 195      32     31.23393      3.181608    
 RWCO     LYS 196      23     22.59554      2.519212    
 RWCO     ASP 197      16     15.34181      1.036875    
 RWCO     TRP 198      24     24.17579      1.558099    
 RWCO     PHE 199      30     29.92956      3.308700    
 RWCO     VAL 200      18     17.74427      1.751071    
 RWCO     LYS 201      15     15.58942     0.7059110    
 RWCO     ALA 202      22     21.95845      1.853493    
 RWCO     ALA 203      14     12.45909      1.289673    
 RWCO     VAL 204       7     6.841477     0.1212685    
 RWCO     SER 205      11     10.78631     0.2306712    
 RWCO     GLN 206       9     8.686172     0.1769152    
 RWCO     GLU 207      10     9.783756     0.2149555    
 RWCO     TYR 208      17     17.79065     0.7518974    
 RWCO     ALA 209      18     18.39647      1.411245    
 RWCO     ASP 210      13     13.16473     0.6629055    
 RWCO     LYS 211      17     17.05101     0.6887526    
 RWCO     TRP 212      29     29.30940      2.751929    
 RWCO     ARG 213      22     22.85950      2.782743    
 RWCO     ALA 214      15     15.53211      1.089924    
 RWCO     GLU 215      23     23.33648      1.943096    
 RWCO     VAL 216      34     33.64456      4.832572    
 RWCO     THR 217      21     21.15688      2.703728    
 RWCO     PRO 218      14     14.54400      1.385490    
 RWCO     MET 219      27     26.70392      3.839339    
 RWCO     THR 220      33     33.77410      7.640176    
 RWCO     GLY 221      26     25.57214      6.085207    
 RWCO     LYS 222      20     20.70678      2.846193    
 RWCO     ARG 223      38     38.17365      9.711134    
 RWCO     LEU 224      35     35.38959      11.99111    
 RWCO     MET 225      27     27.91602      7.526254    
 RWCO     ASP 226      35     33.91660      8.654671    
 RWCO     ALA 227      44     44.45778      16.44555    
 RWCO     GLN 228      38     38.48686      16.42674    
 RWCO     ARG 229      35     33.67846      11.29079    
 RWCO     VAL 230      39     39.09468      11.35941    
 RWCO     THR 231      45     45.14200      20.57388    
 RWCO     ALA 232      40     39.59853      18.44158    
 RWCO     GLY 233      35     35.85723      12.85514    
 RWCO     TYR 234      46     46.29051      16.56130    
 RWCO     ILE 235      44     43.76426      21.53272    
 RWCO     GLN 236      30     32.58818      13.74868    
 RWCO     LEU 237      36     33.81570      10.49576    
 RWCO     TRP 238      37     38.04915      16.85567    
 RWCO     PHE 239      30     28.83654      14.07954    
 RWCO     ASP 240      19     19.16339      6.234116    
 RWCO     THR 241      24     23.21831      7.519626    
 RWCO     TYR 242      28     26.16327      11.68659    
 RWCO     GLY 243      19     18.22047      8.428685    
 RWCO     ASP 244      10     9.497379      4.439407    
 RWCO     ARG 245       8     8.238278      1.845492    
 >d1ail__.txt
 RWCO     MET   1      12     11.92127      4.526533    
 RWCO     ASP   2       6     6.078138      1.084916    
 RWCO     SER   3       5     6.079910      1.216444    
 RWCO     ASN   4       7     7.550675      1.354893    
 RWCO     THR   5      14     13.72458      4.797081    
 RWCO     VAL   6      19     19.12702      8.196288    
 RWCO     SER   7      19     18.86198      8.147233    
 RWCO     SER   8      19     18.89837      6.516681    
 RWCO     PHE   9      30     30.29286      12.56337    
 RWCO     GLN  10      29     29.34839      13.53359    
 RWCO     VAL  11      23     23.73764      10.27472    
 RWCO     ASP  12      27     27.62572      10.26084    
 RWCO     CYS  13      33     32.41993      13.46447    
 RWCO     PHE  14      27     26.46432      11.52872    
 RWCO     LEU  15      21     22.05608      7.272803    
 RWCO     TRP  16      29     28.36604      8.596574    
 RWCO     HIS  17      23     22.85451      7.333523    
 RWCO     VAL  18      19     19.04087      4.958071    
 RWCO     ARG  19      21     22.02024      3.752608    
 RWCO     LYS  20      19     19.61291      3.444868    
 RWCO     GLN  21      12     12.14200      1.493579    
 RWCO     VAL  22      14     14.02798      1.408473    
 RWCO     VAL  23      19     18.24844      2.164546    
 RWCO     ASP  24       9     9.277313     0.7889875    
 RWCO     GLN  25       7     7.189334     0.5250508    
 RWCO     GLU  26       6     6.318637     0.4239647    
 RWCO     LEU  27      10     9.801187     0.8467737    
 RWCO     GLY  28      13     13.76782      1.177117    
 RWCO     ASP  29       8     8.423282     0.6380788    
 RWCO     ALA  30       6     6.421517     0.4831299    
 RWCO     PRO  31       7     7.180060     0.5528966    
 RWCO     PHE  32      15     15.10749      1.576268    
 RWCO     LEU  33      15     15.08890      1.550918    
 RWCO     ASP  34      11     10.67815     0.9300982    
 RWCO     ARG  35      17     16.69826      2.189953    
 RWCO     LEU  36      22     22.07294      3.372298    
 RWCO     ARG  37      14     14.09672      1.730144    
 RWCO     ARG  38      11     11.56614      1.277881    
 RWCO     ASP  39      19     20.11457      3.888820    
 RWCO     GLN  40      18     18.73657      3.457932    
 RWCO     LYS  41      11     11.16169      1.146333    
 RWCO     SER  42      15     15.17321      2.650685    
 RWCO     LEU  43      28     27.81672      6.648354    
 RWCO     ARG  44      18     17.73332      2.980349    
 RWCO     GLY  45      13     13.30779      2.056929    
 RWCO     ARG  46      20     20.69530      5.812259    
 RWCO     GLY  47      23     22.17940      5.789589    
 RWCO     SER  48      10     10.37086      1.195923    
 RWCO     THR  49       9     10.11957      2.605871    
 RWCO     LEU  50      19     18.95715      6.809996    
 RWCO     GLY  51      12     12.13617      3.160439    
 RWCO     LEU  52      23     22.69533      6.949320    
 RWCO     ASN  53      13     13.29694      2.966430    
 RWCO     ILE  54      22     23.56357      6.140614    
 RWCO     GLU  55      13     12.62710      3.416126    
 RWCO     ALA  56      15     14.75791      4.015882    
 RWCO     ALA  57      27     27.70193      9.968882    
 RWCO     THR  58      23     23.91599      8.691998    
 RWCO     HIS  59      15     14.44081      3.869882    
 RWCO     VAL  60      21     20.81940      7.790408    
 RWCO     GLY  61      25     24.85821      10.09615    
 RWCO     LYS  62      18     18.78765      6.703187    
 RWCO     GLN  63      15     14.67428      4.337646    
 RWCO     ILE  64      20     20.25983      9.361340    
 RWCO     VAL  65      18     17.95717      7.828877    
 RWCO     GLU  66       9     9.923959      2.642826    
 RWCO     LYS  67      10     9.056354      2.890381    
 RWCO     ILE  68       9     9.111742      3.653315    
 RWCO     LEU  69       8     7.759877      2.067331    
 RWCO     LYS  70       5     4.958865     0.3554038    
 >d1ako__.txt
 RWCO     MET   1      30     30.39505      16.71590    
 RWCO     LYS   2      30     29.68118      15.92037    
 RWCO     PHE   3      42     42.18570      23.28920    
 RWCO     VAL   4      44     42.54935      18.65490    
 RWCO     SER   5      47     47.17129      24.90279    
 RWCO     PHE   6      46     46.09857      19.58181    
 RWCO     ASN   7      41     41.95507      19.60292    
 RWCO     ILE   8      41     40.96069      13.41833    
 RWCO     ASN   9      30     29.58311      12.75195    
 RWCO     GLY  10      32     29.85976      7.272666    
 RWCO     LEU  11      36     35.79068      4.808582    
 RWCO     ARG  12      21     20.86218      2.523048    
 RWCO     ALA  13      16     16.96730      4.793510    
 RWCO     ARG  14      27     27.30298      9.621834    
 RWCO     PRO  15      21     20.45601      3.729235    
 RWCO     HIS  16      17     17.14044      5.995749    
 RWCO     GLN  17      32     31.68338      12.78229    
 RWCO     LEU  18      35     35.36436      6.383407    
 RWCO     GLU  19      20     19.92258      3.165287    
 RWCO     ALA  20      26     24.43912      10.40577    
 RWCO     ILE  21      34     34.57885      10.87806    
 RWCO     VAL  22      24     25.35714      3.680691    
 RWCO     GLU  23      12     12.21216      2.886483    
 RWCO     LYS  24      15     17.07125      6.921555    
 RWCO     HIS  25      26     26.56049      10.09019    
 RWCO     GLN  26      16     15.83284      2.707108    
 RWCO     PRO  27      33     32.15088      9.512605    
 RWCO     ASP  28      27     27.62160      7.933328    
 RWCO     VAL  29      42     40.24825      10.69777    
 RWCO     ILE  30      42     42.62877      7.965725    
 RWCO     GLY  31      46     46.62453      11.97097    
 RWCO     LEU  32      47     46.96694      8.743711    
 RWCO     GLN  33      44     43.21931      13.55390    
 RWCO     GLU  34      36     35.17929      9.010282    
 RWCO     THR  35      43     42.41219      5.248976    
 RWCO     LYS  36      26     26.06595      3.172382    
 RWCO     VAL  37      29     29.36585      2.142036    
 RWCO     HIS  38      17     16.87817      1.261544    
 RWCO     ASP  39      20     19.35918      1.543884    
 RWCO     ASP  40       8     7.916872     0.3846585    
 RWCO     MET  41      16     15.89710     0.8902481    
 RWCO     PHE  42      24     25.04741      1.406277    
 RWCO     PRO  43      25     24.79949      1.505243    
 RWCO     LEU  44      17     17.16606     0.6694291    
 RWCO     GLU  45       9     7.939678     0.2160558    
 RWCO     GLU  46      18     17.90248      1.109874    
 RWCO     VAL  47      26     25.99389      1.569286    
 RWCO     ALA  48      10     10.51197     0.3186158    
 RWCO     LYS  49      10     10.35879     0.5597232    
 RWCO     LEU  50      21     21.53167      1.530445    
 RWCO     GLY  51      17     16.44730      1.037567    
 RWCO     TYR  52      29     28.45868      1.932870    
 RWCO     ASN  53      19     20.69419      1.436475    
 RWCO     VAL  54      31     31.55240      2.076769    
 RWCO     PHE  55      33     31.71954      2.693109    
 RWCO     TYR  56      38     36.52813      2.872310    
 RWCO     HIS  57      32     31.78672      2.795766    
 RWCO     GLY  58      31     31.62264      2.721116    
 RWCO     GLN  59      19     19.86517      1.466598    
 RWCO     LYS  60      13     13.60199      1.218795    
 RWCO     GLY  61      14     14.85021      1.686395    
 RWCO     HIS  62      17     16.61281      1.707603    
 RWCO     TYR  63      36     34.09147      4.007336    
 RWCO     GLY  64      40     38.45871      4.295457    
 RWCO     VAL  65      46     44.25926      5.399588    
 RWCO     ALA  66      44     43.05669      4.927417    
 RWCO     LEU  67      43     41.68123      4.792703    
 RWCO     LEU  68      39     40.15922      4.931591    
 RWCO     THR  69      32     31.48157      3.364253    
 RWCO     LYS  70      22     20.33167      2.614980    
 RWCO     GLU  71      20     19.56201      1.959802    
 RWCO     THR  72      12     13.61557     0.8922601    
 RWCO     PRO  73      24     23.68764      1.850695    
 RWCO     ILE  74      14     14.40130      1.116494    
 RWCO     ALA  75      16     14.83530      1.053302    
 RWCO     VAL  76      26     26.21507      1.769712    
 RWCO     ARG  77      23     22.00674      1.390586    
 RWCO     ARG  78      29     29.02217      1.705174    
 RWCO     GLY  79      29     28.80507      2.151083    
 RWCO     PHE  80      24     25.35741      3.145561    
 RWCO     PRO  81      13     12.98821      1.294603    
 RWCO     GLY  82      10     11.29213     0.8743053    
 RWCO     ASP  83      21     21.12400      1.684160    
 RWCO     ASP  84      13     12.96871     0.8352881    
 RWCO     GLU  85      13     12.08144     0.6396475    
 RWCO     GLU  86      21     21.45177      1.828247    
 RWCO     ALA  87      30     29.09042      2.350853    
 RWCO     GLN  88      24     24.02717      1.597795    
 RWCO     ARG  89      28     29.89409      3.163198    
 RWCO     ARG  90      41     39.30885      4.464057    
 RWCO     ILE  91      41     39.70942      3.847465    
 RWCO     ILE  92      41     39.70852      4.392019    
 RWCO     MET  93      35     35.17936      3.369533    
 RWCO     ALA  94      35     33.84866      3.667469    
 RWCO     GLU  95      25     23.45541      2.198590    
 RWCO     ILE  96      31     31.29511      4.697104    
 RWCO     PRO  97      19     17.99675      1.758017    
 RWCO     SER  98      20     19.77770      4.910672    
 RWCO     LEU  99       6     5.680630      1.181403    
 RWCO     LEU 100       5     5.478486      1.508281    
 RWCO     GLY 101      11     11.71256      1.952738    
 RWCO     ASN 102      18     19.35138      2.455637    
 RWCO     VAL 103      31     31.68060      6.866645    
 RWCO     THR 104      35     32.64551      5.291921    
 RWCO     VAL 105      44     42.15708      8.684767    
 RWCO     ILE 106      41     42.96070      7.445825    
 RWCO     ASN 107      46     45.76274      9.152094    
 RWCO     GLY 108      43     43.71914      7.904911    
 RWCO     TYR 109      42     42.82613      8.673120    
 RWCO     PHE 110      39     39.69370      7.056753    
 RWCO     PRO 111      33     32.56140      3.746005    
 RWCO     GLN 112      24     27.61022      5.293217    
 RWCO     GLY 113      27     27.53038      3.322536    
 RWCO     GLU 114      18     18.20714      2.046110    
 RWCO     SER 115      19     19.26435      2.671746    
 RWCO     ARG 116      20     20.46963      3.130499    
 RWCO     ASP 117      12     11.76265      1.366358    
 RWCO     HIS 118      15     15.00822      1.107169    
 RWCO     PRO 119       7     7.401739     0.1239860    
 RWCO     ILE 120      11     11.49327     0.3501827    
 RWCO     LYS 121      18     18.09081      1.058260    
 RWCO     PHE 122      23     22.86726      2.078175    
 RWCO     PRO 123      16     15.61991     0.7197845    
 RWCO     ALA 124      21     21.90643      1.515045    
 RWCO     LYS 125      30     30.64943      2.905758    
 RWCO     ALA 126      23     23.34218      2.193984    
 RWCO     GLN 127      20     19.78498      1.490803    
 RWCO     PHE 128      32     33.55141      3.293798    
 RWCO     TYR 129      32     31.89242      3.664920    
 RWCO     GLN 130      20     18.89632      1.718360    
 RWCO     ASN 131      29     27.64291      2.831344    
 RWCO     LEU 132      34     35.56018      4.067784    
 RWCO     GLN 133      23     23.35791      2.817221    
 RWCO     ASN 134      16     16.28708      1.609629    
 RWCO     TYR 135      23     23.84940      2.630578    
 RWCO     LEU 136      25     25.77842      3.137893    
 RWCO     GLU 137      13     14.41920      1.336480    
 RWCO     THR 138       9     9.382464     0.7740491    
 RWCO     GLU 139      15     15.44655      1.535282    
 RWCO     LEU 140      24     24.65379      2.838863    
 RWCO     LYS 141      12     12.83985      1.785886    
 RWCO     ARG 142      19     18.21742      3.633016    
 RWCO     ASP 143      10     10.37406      2.325563    
 RWCO     ASN 144      19     20.80764      3.520904    
 RWCO     PRO 145      28     28.46222      6.801301    
 RWCO     VAL 146      31     33.18687      5.936419    
 RWCO     LEU 147      42     41.74713      11.97751    
 RWCO     ILE 148      41     41.31577      8.262941    
 RWCO     MET 149      44     44.88326      13.78392    
 RWCO     GLY 150      42     42.42385      12.89158    
 RWCO     ASP 151      41     39.97952      12.04433    
 RWCO     MET 152      43     42.64768      8.001434    
 RWCO     ASN 153      36     36.16365      6.654814    
 RWCO     ILE 154      37     37.58251      5.025630    
 RWCO     SER 155      32     32.59204      4.149729    
 RWCO     PRO 156      31     30.76831      4.400811    
 RWCO     THR 157      22     21.69349      2.946146    
 RWCO     ASP 158      16     17.50498      1.501332    
 RWCO     LEU 159      17     18.61471      2.688919    
 RWCO     ASP 160      32     31.68702      4.545932    
 RWCO     ILE 161      27     28.12677      2.923913    
 RWCO     GLY 162      30     28.03560      3.889781    
 RWCO     ILE 163      26     26.57982      3.279718    
 RWCO     GLY 164      18     18.35593      2.102037    
 RWCO     GLU 165       9     9.252355     0.3454941    
 RWCO     GLU 166       9     8.226654     0.2744573    
 RWCO     ASN 167      19     19.00501      1.630999    
 RWCO     ARG 168      20     20.62401      1.132541    
 RWCO     LYS 169      12     12.14883     0.2750815    
 RWCO     ARG 170       9     10.59635     0.2632755    
 RWCO     TRP 171      22     22.85198      1.508159    
 RWCO     LEU 172      21     20.59138     0.9524006    
 RWCO     ARG 173       9     9.650279     0.5716766    
 RWCO     THR 174      13     12.32746      1.132774    
 RWCO     GLY 175      18     18.29986      1.833976    
 RWCO     LYS 176      23     22.95616      2.554362    
 RWCO     CYS 177      30     30.44307      4.273702    
 RWCO     SER 178      39     37.80217      4.262034    
 RWCO     PHE 179      31     31.87597      2.405014    
 RWCO     LEU 180      24     26.07697      2.703173    
 RWCO     PRO 181      12     12.37757     0.6447723    
 RWCO     GLU 182      21     19.83875      2.327159    
 RWCO     GLU 183      33     32.75298      4.050137    
 RWCO     ARG 184      20     20.85988      1.360941    
 RWCO     GLU 185      15     15.06667      1.288446    
 RWCO     TRP 186      28     28.65931      3.804989    
 RWCO     MET 187      31     31.69959      3.221346    
 RWCO     ASP 188      16     16.78100      1.084472    
 RWCO     ARG 189      19     18.58700      2.071392    
 RWCO     LEU 190      31     30.69893      4.271790    
 RWCO     MET 191      26     26.00049      2.653625    
 RWCO     SER 192      12     12.95703      1.175653    
 RWCO     TRP 193      26     24.78508      3.809111    
 RWCO     GLY 194      22     23.02197      3.231093    
 RWCO     LEU 195      33     33.27028      4.644086    
 RWCO     VAL 196      29     28.79138      3.511110    
 RWCO     ASP 197      33     34.36380      3.900006    
 RWCO     THR 198      35     34.99263      6.905660    
 RWCO     PHE 199      34     34.67242      5.455616    
 RWCO     ARG 200      30     29.35345      2.987185    
 RWCO     HIS 201      20     22.63151      2.267989    
 RWCO     ALA 202      22     20.89132      2.453432    
 RWCO     ASN 203      19     18.67507      1.718302    
 RWCO     PRO 204      10     10.01878     0.6468406    
 RWCO     GLN 205       7     7.363659     0.4849227    
 RWCO     THR 206      17     16.78906      1.440983    
 RWCO     ALA 207      15     16.18105      1.799833    
 RWCO     ASP 208      14     14.93908      1.531998    
 RWCO     ARG 209      26     27.30517      2.701120    
 RWCO     PHE 210      33     33.72186      3.683244    
 RWCO     SER 211      42     40.94362      8.589481    
 RWCO     TRP 212      39     38.56934      8.354256    
 RWCO     PHE 213      29     28.73528      3.406379    
 RWCO     ASP 214      17     19.37458      1.990834    
 RWCO     TYR 215      13     12.87424      1.852517    
 RWCO     ARG 216       5     4.938462     0.2350610    
 RWCO     SER 217      13     12.84632     0.9698083    
 RWCO     LYS 218       9     9.743155     0.4106048    
 RWCO     GLY 219      18     19.07098      1.561500    
 RWCO     PHE 220      25     24.22914      1.931412    
 RWCO     ASP 221      10     10.55247     0.5089776    
 RWCO     ASP 222      12     11.83118      1.028647    
 RWCO     ASN 223      21     20.54532      1.708519    
 RWCO     ARG 224      19     20.06691      2.137733    
 RWCO     GLY 225      33     32.85709      3.599518    
 RWCO     LEU 226      38     38.22750      6.602931    
 RWCO     ARG 227      38     38.92496      6.160625    
 RWCO     ILE 228      38     38.33530      9.816732    
 RWCO     ASP 229      49     47.28123      14.46573    
 RWCO     LEU 230      43     42.81760      10.61967    
 RWCO     LEU 231      45     44.35811      13.06941    
 RWCO     LEU 232      40     39.28442      9.881848    
 RWCO     ALA 233      35     36.35781      8.599970    
 RWCO     SER 234      29     28.88571      6.818605    
 RWCO     GLN 235      17     17.95210      3.380841    
 RWCO     PRO 236      22     21.67837      6.084874    
 RWCO     LEU 237      34     34.00249      9.617690    
 RWCO     ALA 238      25     26.47068      4.075770    
 RWCO     GLU 239      13     13.47926      1.577188    
 RWCO     CYS 240      21     20.96346      5.000583    
 RWCO     CYS 241      29     28.78501      5.315909    
 RWCO     VAL 242      14     14.31106      2.933979    
 RWCO     GLU 243      19     18.40184      5.656231    
 RWCO     THR 244      31     30.49024      6.388178    
 RWCO     GLY 245      30     31.00882      7.616654    
 RWCO     ILE 246      35     35.12672      6.537378    
 RWCO     ASP 247      27     28.50983      10.39866    
 RWCO     TYR 248      18     19.67330      2.061227    
 RWCO     GLU 249      14     14.12978      5.196729    
 RWCO     ILE 250      29     30.18023      14.05051    
 RWCO     ARG 251      33     31.82722      8.448587    
 RWCO     SER 252      14     14.25158      2.870852    
 RWCO     MET 253      20     20.25696      9.602149    
 RWCO     GLU 254       8     8.194123      4.693536    
 RWCO     LYS 255      14     13.18328      8.524000    
 RWCO     PRO 256      25     25.87300      10.78994    
 RWCO     SER 257      35     34.86418      18.71914    
 RWCO     ASP 258      28     28.68970      10.70436    
 RWCO     HIS 259      39     38.79551      16.43464    
 RWCO     ALA 260      36     36.04594      11.33063    
 RWCO     PRO 261      41     41.57767      21.77952    
 RWCO     VAL 262      43     42.73363      16.53139    
 RWCO     TRP 263      35     35.65374      17.05879    
 RWCO     ALA 264      39     39.23260      14.88092    
 RWCO     THR 265      24     23.45310      10.30097    
 RWCO     PHE 266      28     28.21346      11.10296    
 RWCO     ARG 267      12     11.90481      4.757439    
 RWCO     ARG 268      12     12.25525      4.055686    
 >d1aol__.txt
 RWCO     GLN   9      15     14.31337      7.423542    
 RWCO     VAL  10      16     15.89388      8.026151    
 RWCO     TYR  11      21     20.33153      10.19067    
 RWCO     ASN  12      20     19.24562      9.200406    
 RWCO     ILE  13      25     24.95457      9.269777    
 RWCO     THR  14      21     22.16698      8.523470    
 RWCO     TRP  15      31     31.29580      12.69615    
 RWCO     GLU  16      28     27.98572      11.82450    
 RWCO     VAL  17      40     39.22420      16.68237    
 RWCO     THR  18      31     30.54743      12.88289    
 RWCO     ASN  19      36     35.52458      11.51174    
 RWCO     GLY  20      29     30.15188      13.25276    
 RWCO     ASP  21      20     19.59773      6.344068    
 RWCO     ARG  22      20     19.72254      9.209373    
 RWCO     GLU  23      20     20.47072      4.671750    
 RWCO     THR  24      27     25.35653      7.038793    
 RWCO     VAL  25      32     32.87202      8.617458    
 RWCO     TRP  26      30     29.54945      8.371001    
 RWCO     ALA  27      22     22.18105      5.557574    
 RWCO     ILE  28      20     20.77384      4.896975    
 RWCO     SER  29      16     16.50354      4.935457    
 RWCO     GLY  30      18     17.18369      4.686628    
 RWCO     ASN  31      15     14.84282      5.141383    
 RWCO     HIS  32      17     17.57412      3.918065    
 RWCO     PRO  33      11     10.72652      2.478492    
 RWCO     LEU  34      19     18.05774      7.861007    
 RWCO     TRP  35      16     16.37399      8.444566    
 RWCO     THR  36      12     12.69768      3.250037    
 RWCO     TRP  37      20     20.35764      5.014378    
 RWCO     TRP  38      25     23.22036      10.63700    
 RWCO     PRO  39      20     19.85153      5.692230    
 RWCO     VAL  40      18     17.90164      8.170627    
 RWCO     LEU  41      34     33.78288      13.25991    
 RWCO     THR  42      21     22.52481      8.813701    
 RWCO     PRO  43      35     35.09112      11.94763    
 RWCO     ASP  44      37     36.34035      12.15243    
 RWCO     LEU  45      49     48.94046      18.95050    
 RWCO     CYS  46      44     44.10260      11.99356    
 RWCO     MET  47      37     37.86036      8.591280    
 RWCO     LEU  48      45     44.38768      14.89725    
 RWCO     ALA  49      43     42.38714      10.94971    
 RWCO     LEU  50      33     33.73870      4.780367    
 RWCO     SER  51      26     24.60864      3.198958    
 RWCO     GLY  52      32     30.78661      6.987952    
 RWCO     PRO  53      29     27.42245      9.462432    
 RWCO     PRO  54      13     13.42327      3.058331    
 RWCO     HIS  55      26     25.17752      8.990240    
 RWCO     TRP  56      34     34.85218      8.549606    
 RWCO     GLY  57      23     24.41346      3.824916    
 RWCO     LEU  58      33     33.11125      4.264459    
 RWCO     GLU  59      18     17.70935      1.937870    
 RWCO     TYR  60      11     10.99364     0.5724212    
 RWCO     GLN  61      23     22.83088      1.974621    
 RWCO     ALA  62      14     13.84395      1.166570    
 RWCO     PRO  63      22     22.50463      3.176045    
 RWCO     TYR  64      16     15.65163      2.268225    
 RWCO     SER  65      17     17.41670      1.819644    
 RWCO     SER  66      14     14.72482      2.447620    
 RWCO     PRO  67      29     29.99359      6.468661    
 RWCO     PRO  68      23     22.95203      3.208572    
 RWCO     GLY  69      23     24.08839      3.950776    
 RWCO     PRO  70      19     19.04836      2.117536    
 RWCO     PRO  71      25     24.39259      3.323203    
 RWCO     CYS  72      30     30.11740      5.515112    
 RWCO     CYS  73      20     19.02246      2.087031    
 RWCO     SER  74      22     22.08653      3.954339    
 RWCO     GLY  75      21     21.40730      4.415241    
 RWCO     SER  76      14     13.87095      3.855728    
 RWCO     SER  77      11     10.53244      2.331058    
 RWCO     GLY  78      11     11.32125      1.743623    
 RWCO     SER  79      16     14.83775      1.281609    
 RWCO     SER  80      12     11.85727      1.077052    
 RWCO     ALA  81       5     4.967551     0.1562404    
 RWCO     GLY  82       9     9.972481     0.6347187    
 RWCO     CYS  83      18     18.78896      1.782829    
 RWCO     SER  84      21     20.99402      2.023694    
 RWCO     ARG  85      15     14.17687     0.9455774    
 RWCO     ASP  86      24     23.56995      2.206229    
 RWCO     CYS  87      30     31.43770      4.766654    
 RWCO     ASP  88      16     16.66176      2.127804    
 RWCO     GLU  89      16     15.69559      1.005804    
 RWCO     PRO  90       9     8.790646     0.3537153    
 RWCO     LEU  91      23     23.28696      2.411678    
 RWCO     THR  92       7     7.408409     0.3573191    
 RWCO     SER  93       7     7.943189     0.4589249    
 RWCO     LEU  94      22     21.12448      1.750389    
 RWCO     THR  95      22     21.81314      3.848634    
 RWCO     PRO  96      36     36.17476      7.707685    
 RWCO     ARG  97      34     33.40162      6.516819    
 RWCO     CYS  98      44     41.85859      8.338018    
 RWCO     ASN  99      25     26.15191      3.449696    
 RWCO     THR 100      29     28.97984      3.606740    
 RWCO     ALA 101      38     38.44401      6.276570    
 RWCO     TRP 102      34     33.34352      3.592051    
 RWCO     ASN 103      34     33.05757      4.443551    
 RWCO     ARG 104      42     41.98726      7.593898    
 RWCO     LEU 105      36     37.51748      5.616813    
 RWCO     LYS 106      34     33.41957      4.628771    
 RWCO     LEU 107      44     43.23280      8.433240    
 RWCO     ASP 108      40     39.02151      7.408895    
 RWCO     GLN 109      29     28.66183      4.128597    
 RWCO     VAL 110      32     33.93543      6.788980    
 RWCO     THR 111      40     39.83667      8.625286    
 RWCO     HIS 112      29     28.99977      5.295589    
 RWCO     LYS 113      18     18.85850      2.900321    
 RWCO     SER 114      10     10.42593      1.522467    
 RWCO     SER 115      12     11.01499      2.315568    
 RWCO     GLU 116      24     23.78109      4.947999    
 RWCO     GLY 117      35     32.64585      6.564258    
 RWCO     PHE 118      37     38.76102      8.979997    
 RWCO     TYR 119      34     35.65706      7.187027    
 RWCO     VAL 120      45     44.16616      10.68310    
 RWCO     CYS 121      39     40.09995      6.979807    
 RWCO     PRO 122      38     38.16328      7.139122    
 RWCO     GLY 123      30     31.28966      6.055078    
 RWCO     SER 124      20     20.07677      4.490351    
 RWCO     HIS 125      23     24.94921      5.773284    
 RWCO     ARG 126      25     25.29049      2.843404    
 RWCO     PRO 127      11     12.21576     0.8491600    
 RWCO     ARG 128       3     4.810601     0.1578584    
 RWCO     GLU 129      22     21.92085      1.251043    
 RWCO     ALA 130      15     14.54622     0.4783034    
 RWCO     LYS 131       9     9.178140     0.3223680    
 RWCO     SER 132      13     12.67812     0.4683683    
 RWCO     CYS 133      26     26.44794      1.871083    
 RWCO     GLY 134      18     19.21647      1.387656    
 RWCO     GLY 135      20     20.02976      2.242586    
 RWCO     PRO 136      24     23.20804      6.018666    
 RWCO     ASP 137      11     11.71457      2.407716    
 RWCO     SER 138      21     21.43517      3.119460    
 RWCO     PHE 139      33     34.01340      7.677813    
 RWCO     TYR 140      34     34.78639      5.029359    
 RWCO     CYS 141      35     35.32849      4.740085    
 RWCO     ALA 142      18     19.46993      1.666854    
 RWCO     SER 143      16     14.57845      1.044502    
 RWCO     TRP 144      14     14.01297      1.453201    
 RWCO     GLY 145      20     19.53026      1.144985    
 RWCO     CYS 146      30     29.56836      2.789734    
 RWCO     GLU 147      35     35.30201      3.701907    
 RWCO     THR 148      33     33.03028      3.365083    
 RWCO     THR 149      32     33.27612      3.916953    
 RWCO     GLY 150      34     34.68650      4.590429    
 RWCO     ARG 151      32     32.08004      4.534672    
 RWCO     VAL 152      29     28.52340      3.744246    
 RWCO     TYR 153      11     10.90163      1.537799    
 RWCO     TRP 154      12     12.62899      1.151724    
 RWCO     LYS 155      13     13.18037     0.8970293    
 RWCO     PRO 156      23     24.48340      2.126806    
 RWCO     SER 157      18     18.69678      1.255597    
 RWCO     SER 158      25     24.46405      2.373667    
 RWCO     SER 159       8     8.539782     0.9021048    
 RWCO     TRP 160      14     15.62710      1.972085    
 RWCO     ASP 161      34     33.27369      4.067177    
 RWCO     TYR 162      34     33.84385      5.985719    
 RWCO     ILE 163      39     39.67670      8.241838    
 RWCO     THR 164      28     28.09257      3.913512    
 RWCO     VAL 165      41     41.17167      8.264091    
 RWCO     ASP 166      26     26.30920      4.681588    
 RWCO     ASN 167      33     31.45825      5.938215    
 RWCO     ASN 168      25     24.81924      5.766300    
 RWCO     LEU 169      23     23.43120      3.735713    
 RWCO     THR 170      15     14.63213      1.486507    
 RWCO     THR 171      23     22.41520      3.716143    
 RWCO     SER 172      10     9.306441     0.9591433    
 RWCO     GLN 173      12     13.93396      1.106247    
 RWCO     ALA 174      27     27.70699      4.974241    
 RWCO     VAL 175      25     24.95562      5.552788    
 RWCO     GLN 176      21     20.19751      4.419017    
 RWCO     VAL 177      26     26.15244      5.426477    
 RWCO     CYS 178      38     38.92919      11.03372    
 RWCO     LYS 179      30     30.62732      10.00528    
 RWCO     ASP 180      22     22.10229      6.977432    
 RWCO     ASN 181      32     30.64502      11.51720    
 RWCO     LYS 182      27     25.31218      7.762808    
 RWCO     TRP 183      32     33.02108      13.21201    
 RWCO     CYS 184      37     36.30038      9.739559    
 RWCO     ASN 185      42     42.37996      13.28778    
 RWCO     PRO 186      29     29.98619      9.683415    
 RWCO     LEU 187      40     37.72596      12.01248    
 RWCO     ALA 188      24     23.44950      7.064752    
 RWCO     ILE 189      35     35.34661      12.07302    
 RWCO     GLN 190      23     22.27743      5.689674    
 RWCO     PHE 191      24     24.29610      7.124822    
 RWCO     THR 192      20     20.80995      3.400350    
 RWCO     ASN 193      12     12.20005      1.844358    
 RWCO     ALA 194      18     17.33742      2.627312    
 RWCO     GLY 195      24     24.35678      4.066528    
 RWCO     LYS 196      15     15.47836      4.519863    
 RWCO     GLN 197      12     11.91740      2.215802    
 RWCO     VAL 198      21     20.16845      3.063365    
 RWCO     THR 199      11     11.35044      2.156419    
 RWCO     SER 200      13     13.27155      1.961157    
 RWCO     TRP 201      26     26.29531      8.846228    
 RWCO     THR 202      16     15.13142      5.830351    
 RWCO     THR 203      14     13.13830      2.951955    
 RWCO     GLY 204      23     23.62427      7.620006    
 RWCO     HIS 205      33     31.80226      7.925453    
 RWCO     TYR 206      30     30.70069      10.85816    
 RWCO     TRP 207      43     43.09878      13.25465    
 RWCO     GLY 208      45     43.25480      13.79840    
 RWCO     LEU 209      49     48.19135      16.77719    
 RWCO     ARG 210      43     40.51905      11.96521    
 RWCO     LEU 211      38     37.71034      13.41398    
 RWCO     TYR 212      27     28.20148      8.128183    
 RWCO     VAL 213      22     22.63640      8.208524    
 RWCO     SER 214      13     12.76392      4.390954    
 RWCO     GLY 215       5     6.836298      1.161828    
 RWCO     ARG 216      13     12.26696      3.895182    
 RWCO     ASP 217      26     26.05796      7.679558    
 RWCO     PRO 218      31     30.12856      12.66262    
 RWCO     GLY 219      36     37.29924      15.27852    
 RWCO     LEU 220      44     42.81058      22.33133    
 RWCO     THR 221      33     33.41658      16.08916    
 RWCO     PHE 222      45     44.31566      23.79341    
 RWCO     GLY 223      39     38.89941      19.23730    
 RWCO     ILE 224      45     43.52915      20.04846    
 RWCO     ARG 225      25     26.11898      14.09347    
 RWCO     LEU 226      34     31.83666      18.00052    
 RWCO     ARG 227      20     19.41757      13.03032    
 RWCO     TYR 228      22     22.54325      15.72498    
 RWCO     GLN 229      16     15.49387      9.444762    
 RWCO     ASN 230      12     11.77457      6.767817    
 RWCO     LEU 231      14     14.27724      10.02934    
 RWCO     GLY 232       8     8.010975      4.808784    
 RWCO     PRO 233       4     4.041528      2.012413    
 RWCO     ARG 234       8     7.981407      4.075753    
 RWCO     VAL 235       7     7.231659      3.058329    
 RWCO     PRO 236       4     4.234282     9.2134356E-02
 >d1aqt_2.txt
 RWCO     SER   2      10     10.19594      4.129788    
 RWCO     THR   3      18     18.02140      7.964287    
 RWCO     TYR   4      22     23.37537      11.21429    
 RWCO     HIS   5      21     19.81621      9.443069    
 RWCO     LEU   6      34     34.06057      15.06296    
 RWCO     ASP   7      26     24.58698      11.69322    
 RWCO     VAL   8      33     33.78724      17.36551    
 RWCO     VAL   9      20     20.33145      9.978876    
 RWCO     SER  10      21     21.43254      12.19873    
 RWCO     ALA  11       8     9.058183      5.562369    
 RWCO     GLU  12       7     7.096708      4.102498    
 RWCO     GLN  13      13     13.38113      6.181682    
 RWCO     GLN  14      14     13.69666      4.788711    
 RWCO     MET  15      24     25.59721      11.90792    
 RWCO     PHE  16      25     26.07114      10.22849    
 RWCO     SER  17      14     14.70196      4.520625    
 RWCO     GLY  18      19     18.53891      5.623553    
 RWCO     LEU  19      20     19.07474      5.994650    
 RWCO     VAL  20      31     31.58307      9.645840    
 RWCO     GLU  21      22     21.40494      6.048697    
 RWCO     LYS  22      23     24.04897      6.564356    
 RWCO     ILE  23      37     36.84171      10.51222    
 RWCO     GLN  24      23     23.55885      6.345015    
 RWCO     VAL  25      38     37.60061      11.99206    
 RWCO     THR  26      25     25.05357      7.346433    
 RWCO     GLY  27      24     24.66627      6.380808    
 RWCO     SER  28      15     14.93128      3.649192    
 RWCO     GLU  29      11     10.55321      1.603855    
 RWCO     GLY  30      11     11.80250      1.717138    
 RWCO     GLU  31      14     14.25361      1.992004    
 RWCO     LEU  32      24     24.29322      4.507771    
 RWCO     GLY  33      23     22.12130      3.785033    
 RWCO     ILE  34      31     31.37053      7.489516    
 RWCO     TYR  35      17     16.46099      3.852045    
 RWCO     PRO  36      19     18.27218      5.343562    
 RWCO     GLY  37      16     15.06487      4.491873    
 RWCO     HIS  38      19     19.65176      5.000169    
 RWCO     ALA  39      11     9.909504      2.163567    
 RWCO     PRO  40      11     11.41549      3.423077    
 RWCO     LEU  41      21     21.11465      4.728156    
 RWCO     LEU  42      15     14.66206      3.940680    
 RWCO     THR  43      22     21.97009      4.825747    
 RWCO     ALA  44      19     19.54191      4.714879    
 RWCO     ILE  45      33     32.90961      8.121028    
 RWCO     LYS  46      18     18.77656      3.932781    
 RWCO     PRO  47      16     15.44963      3.967246    
 RWCO     GLY  48      24     23.65182      5.843812    
 RWCO     MET  49      26     26.55300      6.518381    
 RWCO     ILE  50      39     39.53329      10.59216    
 RWCO     ARG  51      26     25.34409      6.026833    
 RWCO     ILE  52      31     31.02205      9.065166    
 RWCO     VAL  53      21     22.19183      6.027767    
 RWCO     LYS  54      17     18.23644      5.627422    
 RWCO     GLN  55      15     14.86893      5.530262    
 RWCO     HIS  56       8     7.644704      2.445743    
 RWCO     GLY  57      11     10.64674      2.955443    
 RWCO     HIS  58      10     9.928396      2.169453    
 RWCO     GLU  59      15     15.47760      3.454961    
 RWCO     GLU  60      21     20.95955      6.113273    
 RWCO     PHE  61      20     18.37665      4.803966    
 RWCO     ILE  62      29     29.71115      9.373960    
 RWCO     TYR  63      21     20.78967      5.308512    
 RWCO     LEU  64      32     31.75071      8.922640    
 RWCO     SER  65      15     16.06394      3.987725    
 RWCO     GLY  66      23     23.49020      6.168292    
 RWCO     GLY  67      28     27.06544      8.136259    
 RWCO     ILE  68      22     22.65263      7.134971    
 RWCO     LEU  69      31     32.83217      11.35946    
 RWCO     GLU  70      23     23.42067      8.055647    
 RWCO     VAL  71      25     25.99331      10.08958    
 RWCO     GLN  72      16     16.02428      6.097034    
 RWCO     PRO  73      10     10.34797      4.154615    
 RWCO     GLY  74      19     18.19240      9.520108    
 RWCO     ASN  75      18     18.25229      9.167649    
 RWCO     VAL  76      37     35.94578      17.58695    
 RWCO     THR  77      28     27.52922      13.11916    
 RWCO     VAL  78      40     39.59823      17.42442    
 RWCO     LEU  79      25     23.97103      10.58727    
 RWCO     ALA  80      31     31.19987      13.61547    
 RWCO     ASP  81      17     18.69063      7.532200    
 RWCO     THR  82      16     17.13799      7.404880    
 RWCO     ALA  83      30     28.09949      12.82480    
 RWCO     ILE  84      16     16.03282      6.794785    
 RWCO     ARG  85      15     15.29771      7.274368    
 RWCO     GLY  86      13     13.38419      5.019872    
 >d1axn__.txt
 RWCO     SER   2       5     4.662150     0.4705902    
 RWCO     ALA   3       7     7.162781      1.565366    
 RWCO     SER   4      19     18.87653      4.855785    
 RWCO     ILE   5      17     18.60505      6.905463    
 RWCO     TRP   6      30     29.26807      10.92202    
 RWCO     VAL   7      23     22.28001      7.186287    
 RWCO     GLY   8      23     22.42634      9.875935    
 RWCO     HIS   9      11     10.80833      6.020468    
 RWCO     ARG  10      18     18.14665      12.75374    
 RWCO     GLY  11      27     26.14601      16.22750    
 RWCO     THR  12      29     30.52733      22.64371    
 RWCO     VAL  13      32     31.95852      15.31634    
 RWCO     ARG  14      22     21.00849      6.310606    
 RWCO     ASP  15      14     15.22841      2.015037    
 RWCO     TYR  16      19     19.23354      1.893525    
 RWCO     PRO  17       6     5.977641     0.4261190    
 RWCO     ASP  18       8     7.853908     0.4170720    
 RWCO     PHE  19      18     18.69419      1.276247    
 RWCO     SER  20      13     13.76200     0.7810744    
 RWCO     PRO  21      23     23.47189      1.944155    
 RWCO     SER  22      14     14.44434      1.063136    
 RWCO     VAL  23      17     16.87003     0.9011496    
 RWCO     ASP  24      30     30.01865      2.079681    
 RWCO     ALA  25      32     30.80241      2.482650    
 RWCO     GLU  26      17     17.37284     0.9789314    
 RWCO     ALA  27      24     23.12080      1.093327    
 RWCO     ILE  28      36     36.89737      2.861206    
 RWCO     GLN  29      26     26.14051      1.801212    
 RWCO     LYS  30      17     16.38144     0.6665306    
 RWCO     ALA  31      24     24.69379      1.457535    
 RWCO     ILE  32      28     27.76695      2.073518    
 RWCO     ARG  33      16     15.77982     0.7986604    
 RWCO     GLY  34       8     7.919559     0.4150734    
 RWCO     ILE  35       3     3.255280     0.1554559    
 RWCO     GLY  36      12     11.00565     0.6283432    
 RWCO     THR  37      21     21.32402      2.230222    
 RWCO     ASP  38      17     17.59300      1.383278    
 RWCO     GLU  39      24     24.62404      6.248002    
 RWCO     LYS  40      15     15.74100      4.516038    
 RWCO     MET  41      20     20.60178      1.911630    
 RWCO     LEU  42      35     35.37172      5.553079    
 RWCO     ILE  43      27     26.77506      9.426787    
 RWCO     SER  44      17     17.04842      3.852118    
 RWCO     ILE  45      34     33.52629      3.320554    
 RWCO     LEU  46      41     40.67764      7.227180    
 RWCO     THR  47      33     33.26050      12.61783    
 RWCO     GLU  48      24     24.57811      5.574017    
 RWCO     ARG  49      33     32.86474      4.679489    
 RWCO     SER  50      29     27.90857      5.079393    
 RWCO     ASN  51      32     32.81980      7.306333    
 RWCO     ALA  52      21     22.07652      2.850095    
 RWCO     GLN  53      27     27.76661      2.653967    
 RWCO     ARG  54      36     36.51213      4.446112    
 RWCO     GLN  55      26     25.16076      1.946982    
 RWCO     LEU  56      22     22.81878      1.400968    
 RWCO     ILE  57      35     35.13276      2.068182    
 RWCO     VAL  58      30     30.68120      1.562767    
 RWCO     LYS  59      19     18.81547     0.8781291    
 RWCO     GLU  60      24     23.96488      1.501245    
 RWCO     TYR  61      31     30.15168      1.764229    
 RWCO     GLN  62      18     17.33688     0.7114944    
 RWCO     ALA  63      14     13.67355     0.7114639    
 RWCO     ALA  64      17     17.94920      1.318421    
 RWCO     TYR  65      18     17.81344      1.074761    
 RWCO     GLY  66      11     10.84945     0.3816653    
 RWCO     LYS  67      19     19.08745     0.8914128    
 RWCO     GLU  68      16     16.58535     0.6052831    
 RWCO     LEU  69      35     35.35472      2.040665    
 RWCO     LYS  70      27     26.52828      1.293577    
 RWCO     ASP  71      15     15.22974     0.5087444    
 RWCO     ASP  72      26     26.13321      1.680995    
 RWCO     LEU  73      32     31.53494      2.110054    
 RWCO     LYS  74      17     16.78082     0.5545418    
 RWCO     GLY  75      15     15.64224     0.7816545    
 RWCO     ASP  76      25     24.39833      2.334638    
 RWCO     LEU  77      29     28.32137      3.812996    
 RWCO     SER  78      14     14.17017      2.253418    
 RWCO     GLY  79      18     17.26474      5.120198    
 RWCO     HIS  80      23     25.11215      12.45501    
 RWCO     PHE  81      28     28.31561      9.155447    
 RWCO     GLU  82      24     24.19698      4.327550    
 RWCO     HIS  83      28     27.02110      7.595082    
 RWCO     LEU  84      37     37.22540      14.75037    
 RWCO     MET  85      38     38.56461      8.296637    
 RWCO     VAL  86      29     29.55645      3.245170    
 RWCO     ALA  87      37     36.55975      9.792477    
 RWCO     LEU  88      39     39.59159      9.422256    
 RWCO     VAL  89      38     36.96715      3.864826    
 RWCO     THR  90      29     29.67122      4.039043    
 RWCO     PRO  91      26     27.74142      3.717725    
 RWCO     PRO  92      34     33.39680      7.032659    
 RWCO     ALA  93      29     28.75130      3.689025    
 RWCO     VAL  94      27     27.16095      2.962561    
 RWCO     PHE  95      37     35.06617      6.676363    
 RWCO     ASP  96      38     37.87225      5.760412    
 RWCO     ALA  97      34     33.34744      3.301284    
 RWCO     LYS  98      29     28.81528      3.845333    
 RWCO     GLN  99      32     34.04530      5.554310    
 RWCO     LEU 100      38     39.22273      4.134602    
 RWCO     LYS 101      28     27.86067      2.170983    
 RWCO     LYS 102      24     24.20164      3.132674    
 RWCO     SER 103      26     27.53749      3.327620    
 RWCO     MET 104      29     28.53349      2.192680    
 RWCO     LYS 105      15     14.44476      1.015367    
 RWCO     GLY 106       8     7.865849     0.4134377    
 RWCO     ALA 107       3     2.573517     0.1500864    
 RWCO     GLY 108      10     9.836363     0.4914062    
 RWCO     THR 109      21     21.75976      1.841668    
 RWCO     ASN 110      22     23.02777      3.601266    
 RWCO     GLU 111      24     24.63263      4.121027    
 RWCO     ASP 112      25     24.92784      7.079191    
 RWCO     ALA 113      33     32.44975      6.772361    
 RWCO     LEU 114      36     36.12006      4.466215    
 RWCO     ILE 115      33     33.72329      7.941122    
 RWCO     GLU 116      35     35.27444      10.43192    
 RWCO     ILE 117      40     40.33350      6.644995    
 RWCO     LEU 118      41     41.03167      5.140648    
 RWCO     THR 119      35     34.94590      8.208353    
 RWCO     THR 120      34     34.70863      10.30654    
 RWCO     ARG 121      35     36.25880      5.879040    
 RWCO     THR 122      28     26.38456      5.076395    
 RWCO     SER 123      22     22.35269      2.919045    
 RWCO     ARG 124      18     18.20613      3.000052    
 RWCO     GLN 125      30     30.53003      4.734837    
 RWCO     MET 126      31     31.44788      2.689181    
 RWCO     LYS 127      21     20.95379      1.719566    
 RWCO     ASP 128      22     23.64869      2.458686    
 RWCO     ILE 129      37     37.16759      3.251357    
 RWCO     SER 130      30     29.69711      1.556294    
 RWCO     GLN 131      18     18.83353      1.105262    
 RWCO     ALA 132      26     25.46717      2.022568    
 RWCO     TYR 133      28     29.64999      1.724787    
 RWCO     TYR 134      18     17.77999     0.7783716    
 RWCO     THR 135      14     14.62385     0.8378613    
 RWCO     VAL 136      21     20.58267      1.606777    
 RWCO     TYR 137      19     19.62912      1.134851    
 RWCO     LYS 138       9     8.399450     0.2712293    
 RWCO     LYS 139      17     16.37976     0.6900778    
 RWCO     SER 140      20     20.00082     0.8152852    
 RWCO     LEU 141      38     37.09492      2.237221    
 RWCO     GLY 142      27     26.59974      1.348225    
 RWCO     ASP 143      16     16.07796     0.6332040    
 RWCO     ASP 144      26     27.01669      1.767569    
 RWCO     ILE 145      32     32.91600      2.110903    
 RWCO     SER 146      16     16.74823     0.5609481    
 RWCO     SER 147      14     14.65938     0.7812192    
 RWCO     GLU 148      26     24.86693      2.163710    
 RWCO     THR 149      29     28.49739      2.597110    
 RWCO     SER 150      13     13.52741      1.074115    
 RWCO     GLY 151      17     16.48350      1.993833    
 RWCO     ASP 152      26     26.41425      4.143056    
 RWCO     PHE 153      29     29.38254      4.002976    
 RWCO     ARG 154      25     24.73471      2.037440    
 RWCO     LYS 155      23     23.04025      2.156750    
 RWCO     ALA 156      36     36.47135      4.865122    
 RWCO     LEU 157      39     39.16537      4.220669    
 RWCO     LEU 158      28     27.32025      1.628636    
 RWCO     THR 159      30     29.51233      2.825964    
 RWCO     LEU 160      38     37.49453      4.204495    
 RWCO     ALA 161      34     35.50535      3.166584    
 RWCO     ASP 162      19     20.57418      1.506126    
 RWCO     GLY 163      24     24.80972      2.354226    
 RWCO     ARG 164      16     16.40826      1.393371    
 RWCO     ARG 165      29     29.18488      3.444105    
 RWCO     ASP 166      20     20.89832      1.820966    
 RWCO     GLU 167      16     16.15269      2.040456    
 RWCO     SER 168      11     11.45169     0.9393854    
 RWCO     LEU 169       6     5.896530     0.5104543    
 RWCO     LYS 170      11     10.13842     0.6261101    
 RWCO     VAL 171      18     17.98174      1.446744    
 RWCO     ASP 172      16     16.07384      1.041679    
 RWCO     GLU 173      14     13.24084     0.9740501    
 RWCO     HIS 174      11     10.53479     0.5527431    
 RWCO     LEU 175      20     20.31283      1.218603    
 RWCO     ALA 176      25     25.71374      2.015750    
 RWCO     LYS 177      18     18.35731      1.236572    
 RWCO     GLN 178      18     18.20391      1.005062    
 RWCO     ASP 179      31     30.72468      1.994457    
 RWCO     ALA 180      34     32.33041      2.405042    
 RWCO     GLN 181      19     19.36338      1.017397    
 RWCO     ILE 182      25     25.06363      1.253222    
 RWCO     LEU 183      38     39.08567      2.965430    
 RWCO     TYR 184      27     27.40358      1.887193    
 RWCO     LYS 185      19     18.44487     0.8198249    
 RWCO     ALA 186      27     26.97372      1.481961    
 RWCO     GLY 187      27     26.29243      1.769949    
 RWCO     GLU 188      26     25.00711      1.836127    
 RWCO     ASN 189      18     16.60722     0.8478906    
 RWCO     ARG 190      12     11.94266     0.4226328    
 RWCO     TRP 191       5     5.176031     0.1834652    
 RWCO     GLY 192      13     11.93930     0.6886633    
 RWCO     THR 193      22     22.86612      1.562256    
 RWCO     ASP 194      18     18.95561     0.7827429    
 RWCO     GLU 195      27     26.52763      2.250795    
 RWCO     ASP 196      18     18.38015      1.249336    
 RWCO     LYS 197      26     25.97806      1.352448    
 RWCO     PHE 198      38     37.29951      2.790708    
 RWCO     THR 199      30     29.37691      2.657282    
 RWCO     GLU 200      23     22.21650      1.570229    
 RWCO     ILE 201      38     36.20966      2.235052    
 RWCO     LEU 202      41     41.52791      3.545166    
 RWCO     CYS 203      34     34.26472      3.965410    
 RWCO     LEU 204      24     24.30387      2.120879    
 RWCO     ARG 205      33     32.61942      2.376340    
 RWCO     SER 206      25     24.04972      2.280690    
 RWCO     PHE 207      26     26.58195      3.042075    
 RWCO     PRO 208      19     18.27062      1.577885    
 RWCO     GLN 209      27     27.51431      2.088709    
 RWCO     LEU 210      32     31.50391      2.281446    
 RWCO     LYS 211      22     21.41327      1.388423    
 RWCO     LEU 212      24     23.73382      1.621480    
 RWCO     THR 213      36     35.99121      2.385520    
 RWCO     PHE 214      31     31.31771      1.682865    
 RWCO     ASP 215      19     19.17589      1.126244    
 RWCO     GLU 216      26     25.71608      1.868821    
 RWCO     TYR 217      34     33.92059      2.085870    
 RWCO     ARG 218      19     18.68208     0.8639171    
 RWCO     ASN 219      15     15.10210     0.9070480    
 RWCO     ILE 220      23     22.33675      1.697710    
 RWCO     SER 221      24     22.81846      1.372857    
 RWCO     GLN 222      11     9.611284     0.4441315    
 RWCO     LYS 223      18     18.45338     0.9090352    
 RWCO     ASP 224      19     19.46527     0.8334667    
 RWCO     ILE 225      36     36.28131      2.126240    
 RWCO     VAL 226      20     21.56218     0.9162366    
 RWCO     ASP 227      15     16.21510     0.6788073    
 RWCO     SER 228      30     30.60318      2.116176    
 RWCO     ILE 229      31     31.99952      1.939811    
 RWCO     LYS 230      15     15.90574     0.5562371    
 RWCO     GLY 231      17     16.52333     0.8674058    
 RWCO     GLU 232      28     27.65571      2.393030    
 RWCO     LEU 233      31     29.31202      2.561692    
 RWCO     SER 234      15     14.49613      1.193930    
 RWCO     GLY 235      18     17.43068      2.551727    
 RWCO     HIS 236      24     25.04269      5.929262    
 RWCO     PHE 237      30     29.48783      4.645159    
 RWCO     GLU 238      24     24.28488      2.493253    
 RWCO     ASP 239      25     25.54420      4.358272    
 RWCO     LEU 240      37     36.86940      7.350775    
 RWCO     LEU 241      41     40.10493      4.834929    
 RWCO     LEU 242      29     28.66741      2.330939    
 RWCO     ALA 243      34     34.52900      5.796176    
 RWCO     ILE 244      39     37.41868      5.429844    
 RWCO     VAL 245      31     31.33624      2.558671    
 RWCO     ASN 246      28     27.84922      2.732896    
 RWCO     CYS 247      29     30.81152      4.809737    
 RWCO     VAL 248      27     27.86079      3.129696    
 RWCO     ARG 249      19     19.17867      1.459519    
 RWCO     ASN 250      19     20.32147      1.878916    
 RWCO     THR 251      27     27.96088      4.762307    
 RWCO     PRO 252      29     29.09623      5.009400    
 RWCO     ALA 253      24     23.68146      1.923980    
 RWCO     PHE 254      30     29.99693      3.550823    
 RWCO     LEU 255      38     37.62163      5.317601    
 RWCO     ALA 256      33     33.62799      3.118498    
 RWCO     GLU 257      27     26.76010      2.681567    
 RWCO     ARG 258      35     34.46753      4.799705    
 RWCO     LEU 259      37     38.19601      3.443390    
 RWCO     HIS 260      27     26.73237      1.880259    
 RWCO     ARG 261      22     20.46965      2.044110    
 RWCO     ALA 262      27     28.36654      3.063787    
 RWCO     LEU 263      29     29.24572      2.183329    
 RWCO     LYS 264      16     15.93944     0.8593886    
 RWCO     GLY 265       7     7.270348     0.3191280    
 RWCO     ILE 266       4     3.587020     0.1481071    
 RWCO     GLY 267      10     10.21961     0.6180475    
 RWCO     THR 268      21     22.13005      2.142129    
 RWCO     ASP 269      22     22.55590      3.483084    
 RWCO     GLU 270      25     24.20073      5.412561    
 RWCO     PHE 271      25     25.21541      8.471363    
 RWCO     THR 272      28     29.52845      6.197242    
 RWCO     LEU 273      35     35.35970      4.997862    
 RWCO     ASN 274      33     34.22427      10.24990    
 RWCO     ARG 275      34     34.67184      11.62618    
 RWCO     ILE 276      41     41.43309      6.969522    
 RWCO     MET 277      44     43.49004      8.960370    
 RWCO     VAL 278      39     38.29705      15.64944    
 RWCO     SER 279      41     40.43310      16.26100    
 RWCO     ARG 280      41     40.62642      12.03129    
 RWCO     SER 281      38     38.92893      15.87274    
 RWCO     GLU 282      28     30.00197      17.88075    
 RWCO     ILE 283      30     30.41102      14.33643    
 RWCO     ASP 284      28     27.82008      8.202048    
 RWCO     LEU 285      35     35.37572      8.248907    
 RWCO     LEU 286      25     25.64778      6.983620    
 RWCO     ASP 287      22     23.86654      5.533194    
 RWCO     ILE 288      38     38.79710      5.521357    
 RWCO     ARG 289      35     34.48451      4.419685    
 RWCO     THR 290      22     21.62135      3.354794    
 RWCO     GLU 291      27     27.29994      2.697776    
 RWCO     PHE 292      35     34.11465      2.240093    
 RWCO     LYS 293      22     21.40065      1.109269    
 RWCO     LYS 294      16     15.70712     0.9219894    
 RWCO     HIS 295      21     20.70926      1.537581    
 RWCO     TYR 296      21     20.10542      1.221931    
 RWCO     GLY 297      12     11.86998     0.4716047    
 RWCO     TYR 298      18     17.51009     0.8056198    
 RWCO     SER 299      24     23.61284      1.226031    
 RWCO     LEU 300      42     40.72429      3.332302    
 RWCO     TYR 301      27     25.90051      2.025190    
 RWCO     SER 302      19     18.50601     0.7134570    
 RWCO     ALA 303      30     29.94991      1.912816    
 RWCO     ILE 304      35     34.84353      2.991158    
 RWCO     LYS 305      17     17.74077     0.6068874    
 RWCO     SER 306      14     14.03618     0.7158808    
 RWCO     ASP 307      25     23.71636      2.471642    
 RWCO     THR 308      27     27.45965      3.937699    
 RWCO     SER 309      13     12.74116      1.915161    
 RWCO     GLY 310      15     15.36631      5.738514    
 RWCO     ASP 311      26     25.41091      14.98553    
 RWCO     TYR 312      28     28.03544      10.35928    
 RWCO     GLU 313      23     24.02551      4.674924    
 RWCO     ILE 314      22     22.44407      8.962347    
 RWCO     THR 315      37     36.52882      17.19803    
 RWCO     LEU 316      40     39.90741      9.802293    
 RWCO     LEU 317      26     26.29295      4.471574    
 RWCO     LYS 318      27     27.89508      12.83813    
 RWCO     ILE 319      40     38.09572      13.86514    
 RWCO     CYS 320      33     33.57209      6.315197    
 RWCO     GLY 321      22     23.00188      6.916116    
 RWCO     GLY 322      18     18.20221      3.536725    
 RWCO     ASP 323      14     14.55409      1.590324    
 RWCO     ASP 324      24     23.30478      2.924462    
 >d1ay7b_.txt
 RWCO     LYS   1      15     14.50608      7.878438    
 RWCO     LYS   2      15     14.57527      7.638938    
 RWCO     ALA   3      25     26.36613      12.50969    
 RWCO     VAL   4      18     18.40665      7.695646    
 RWCO     ILE   5      31     31.62159      14.22393    
 RWCO     ASN   6      16     17.38007      6.334918    
 RWCO     GLY   7      26     26.11856      12.11642    
 RWCO     GLU   8      15     15.38444      7.620604    
 RWCO     GLN   9      15     14.71976      4.273173    
 RWCO     ILE  10      26     26.91780      8.874100    
 RWCO     ARG  11      16     16.11083      5.297309    
 RWCO     SER  12      14     13.92577      4.196800    
 RWCO     ILE  13      20     20.99935      7.478457    
 RWCO     SER  14      12     12.96825      2.505360    
 RWCO     ASP  15      19     18.89561      3.882781    
 RWCO     LEU  16      32     32.50177      9.439986    
 RWCO     HIS  17      26     24.91781      5.391673    
 RWCO     GLN  18      16     16.28638      1.553676    
 RWCO     THR  19      26     25.98566      4.776667    
 RWCO     LEU  20      34     34.19445      7.616889    
 RWCO     LYS  21      21     21.38538      2.549291    
 RWCO     LYS  22      13     13.69077      1.368373    
 RWCO     GLU  23      22     23.55028      4.770950    
 RWCO     LEU  24      31     30.30504      7.333252    
 RWCO     ALA  25      13     14.06722      2.250242    
 RWCO     LEU  26      23     22.89768      2.774689    
 RWCO     PRO  27      13     13.54419      1.476345    
 RWCO     GLU  28       7     6.504849     0.4984401    
 RWCO     TYR  29       7     7.443906     0.6653888    
 RWCO     TYR  30      22     21.10084      2.022753    
 RWCO     GLY  31      16     15.52600      1.424298    
 RWCO     GLU  32      21     19.93900      2.662291    
 RWCO     ASN  33      17     16.58328      3.004749    
 RWCO     LEU  34      22     21.25183      5.510883    
 RWCO     ASP  35      11     11.24366      1.693679    
 RWCO     ALA  36      20     19.57579      2.416077    
 RWCO     LEU  37      29     30.11618      6.258967    
 RWCO     TRP  38      22     21.51620      5.134243    
 RWCO     ASP  39      16     16.33735      2.084601    
 RWCO     CYS  40      28     27.41743      4.548594    
 RWCO     LEU  41      30     30.56903      7.720200    
 RWCO     THR  42      17     17.46990      4.506203    
 RWCO     GLY  43      13     13.81798      2.348124    
 RWCO     TRP  44      20     18.49447      2.956919    
 RWCO     VAL  45      27     26.96843      6.061103    
 RWCO     GLU  46      15     15.47255      3.971579    
 RWCO     TYR  47      19     18.08724      4.894651    
 RWCO     PRO  48      12     11.65448      4.143661    
 RWCO     LEU  49      24     24.97348      7.257855    
 RWCO     VAL  50      18     17.99703      6.064048    
 RWCO     LEU  51      31     31.25717      9.625784    
 RWCO     GLU  52      18     18.30322      6.770760    
 RWCO     TRP  53      31     30.97506      9.615194    
 RWCO     ARG  54      18     17.74316      6.385137    
 RWCO     GLN  55      17     17.45761      5.400324    
 RWCO     PHE  56      24     24.50571      6.016657    
 RWCO     GLU  57      14     14.09025      2.706775    
 RWCO     GLN  58      16     16.66995      5.091465    
 RWCO     SER  59      28     28.87404      8.492011    
 RWCO     LYS  60      18     19.39388      4.027339    
 RWCO     GLN  61      13     13.16857      2.935902    
 RWCO     LEU  62      17     18.13872      6.065423    
 RWCO     THR  63      24     23.62926      7.471179    
 RWCO     GLU  64      11     10.70872      2.626753    
 RWCO     ASN  65      13     13.21279      1.754240    
 RWCO     GLY  66      23     21.88420      6.572711    
 RWCO     ALA  67      31     29.86160      8.812092    
 RWCO     GLU  68      18     18.14422      2.811612    
 RWCO     SER  69      19     19.04959      4.490798    
 RWCO     VAL  70      33     34.36918      11.44813    
 RWCO     LEU  71      26     26.74826      6.067674    
 RWCO     GLN  72      15     15.79896      2.354727    
 RWCO     VAL  73      29     28.23916      7.520819    
 RWCO     PHE  74      34     33.29063      8.581361    
 RWCO     ARG  75      18     18.11236      2.423281    
 RWCO     GLU  76      16     16.52703      3.062934    
 RWCO     ALA  77      26     25.35763      6.289154    
 RWCO     LYS  78      18     18.67933      3.291372    
 RWCO     ALA  79      11     10.30372      1.255471    
 RWCO     GLU  80      12     11.68876      2.385961    
 RWCO     GLY  81      11     10.88818      2.299528    
 RWCO     CYS  82      22     22.24365      6.382399    
 RWCO     ASP  83      15     14.29152      4.591459    
 RWCO     ILE  84      26     25.80747      8.596431    
 RWCO     THR  85      16     16.06391      6.148741    
 RWCO     ILE  86      23     22.61960      6.769462    
 RWCO     ILE  87      14     14.72945      7.145386    
 RWCO     LEU  88      18     18.88117      7.217919    
 RWCO     SER  89      15     14.82990      8.040097    
 >d1ayl_2.txt
 RWCO     MET   1      22     22.72590      4.894796    
 RWCO     ARG   2      19     19.58311      6.465919    
 RWCO     VAL   3       8     8.286769      3.146507    
 RWCO     ASN   4      10     9.481570      4.198653    
 RWCO     ASN   5      19     19.10682      8.387933    
 RWCO     GLY   6      20     20.39154      6.029343    
 RWCO     LEU   7      25     26.83697      7.283934    
 RWCO     THR   8      11     11.00295     0.9218419    
 RWCO     PRO   9      19     19.53358      2.836226    
 RWCO     GLN  10       9     9.514796     0.2780101    
 RWCO     GLU  11      19     18.95552      4.970801    
 RWCO     LEU  12      27     27.98149      7.480473    
 RWCO     GLU  13      14     14.05396      2.153211    
 RWCO     ALA  14      11     12.49921      3.257235    
 RWCO     TYR  15      26     27.09252      11.41730    
 RWCO     GLY  16      23     21.99409      7.833243    
 RWCO     ILE  17      30     30.03421      9.943769    
 RWCO     SER  18      16     16.01365      3.817222    
 RWCO     ASP  19      14     13.96223      3.514185    
 RWCO     VAL  20      25     26.03884      5.711331    
 RWCO     HIS  21      10     9.853676      2.367172    
 RWCO     ASP  22      13     13.86822      3.522047    
 RWCO     ILE  23      26     25.58532      5.418882    
 RWCO     VAL  24      27     27.33711      7.499330    
 RWCO     TYR  25      27     27.86387      7.321067    
 RWCO     ASN  26      29     29.24323      10.13933    
 RWCO     PRO  27      33     31.89521      9.604231    
 RWCO     SER  28      17     16.70931      3.719867    
 RWCO     TYR  29      15     15.28481      3.996133    
 RWCO     ASP  30       8     8.875618      1.177738    
 RWCO     LEU  31      18     18.72907      3.527347    
 RWCO     LEU  32      26     25.57821      6.730798    
 RWCO     TYR  33      17     17.63993      2.921964    
 RWCO     GLN  34      15     15.54033      1.707325    
 RWCO     GLU  35      28     26.88565      5.477887    
 RWCO     GLU  36      28     28.43886      4.836513    
 RWCO     LEU  37      21     20.34614      2.081949    
 RWCO     ASP  38      18     16.21073      1.780547    
 RWCO     PRO  39       8     8.188926     0.2268559    
 RWCO     SER  40       5     5.919223     0.1526894    
 RWCO     LEU  41      16     15.80954      1.856052    
 RWCO     THR  42       5     5.869211     0.3390787    
 RWCO     GLY  43      14     13.29219      2.643376    
 RWCO     TYR  44      21     21.63920      6.934752    
 RWCO     GLU  45      26     25.50880      6.285005    
 RWCO     ARG  46      18     18.63984      2.079830    
 RWCO     GLY  47      23     24.40910      2.737983    
 RWCO     VAL  48      16     15.31337     0.8684742    
 RWCO     LEU  49      13     12.49208     0.5022919    
 RWCO     THR  50       7     7.410828     0.2104331    
 RWCO     ASN  51       4     3.547665     5.8156062E-02
 RWCO     LEU  52       4     3.744508     5.7551339E-02
 RWCO     GLY  53       7     7.087561     0.2950155    
 RWCO     ALA  54      14     12.71266      1.569685    
 RWCO     VAL  55      23     21.82112      2.873596    
 RWCO     ALA  56      13     13.29177      1.106172    
 RWCO     VAL  57      26     26.02188      5.534636    
 RWCO     ASP  58      16     15.79943      2.761818    
 RWCO     THR  59      23     23.22017      7.776360    
 RWCO     GLY  60      17     17.93281      5.831347    
 RWCO     ILE  61      14     14.02590      5.514820    
 RWCO     PHE  62      21     21.98379      8.795782    
 RWCO     THR  63      11     11.23410      3.657410    
 RWCO     GLY  64      15     15.70589      6.256599    
 RWCO     ARG  65      20     20.46996      9.287457    
 RWCO     SER  66      27     26.61535      10.93812    
 RWCO     PRO  67      21     19.97538      6.703209    
 RWCO     LYS  68      15     15.97626      5.124369    
 RWCO     ASP  69      27     28.72373      11.61766    
 RWCO     LYS  70      29     29.56401      11.12318    
 RWCO     TYR  71      39     37.89634      11.57667    
 RWCO     ILE  72      34     34.66150      9.605785    
 RWCO     VAL  73      31     30.17535      7.762890    
 RWCO     ARG  74      26     25.17169      3.869653    
 RWCO     ASP  75      18     18.74066      3.768542    
 RWCO     ASP  76       8     7.922992      1.364661    
 RWCO     THR  77      16     15.45104      4.806190    
 RWCO     THR  78      25     24.81752      6.117277    
 RWCO     ARG  79      13     14.12777      1.484901    
 RWCO     ASP  80       8     7.800137     0.6198719    
 RWCO     THR  81      14     14.25629      3.684365    
 RWCO     PHE  82      27     26.71109      5.524176    
 RWCO     TRP  83      20     19.37090      3.205443    
 RWCO     TRP  84      19     19.22658     0.8293325    
 RWCO     ALA  85      18     17.83022      1.095638    
 RWCO     ASP  86      14     13.44703     0.5007607    
 RWCO     LYS  87      13     12.99924     0.3866930    
 RWCO     GLY  88       8     7.881414     0.1668453    
 RWCO     LYS  89       5     4.649930     8.6614184E-02
 RWCO     GLY  90       7     6.922549     0.1405865    
 RWCO     LYS  91       8     8.256264     0.2831669    
 RWCO     ASN  92      15     15.56049      1.658721    
 RWCO     ASP  93      21     21.54394      4.412418    
 RWCO     ASN  94      27     26.29375      4.863421    
 RWCO     LYS  95      25     26.50922      4.583389    
 RWCO     PRO  96      24     23.99538      3.045812    
 RWCO     LEU  97      33     33.80092      6.879580    
 RWCO     SER  98      16     17.20026      2.858657    
 RWCO     PRO  99      20     19.36917      3.160042    
 RWCO     GLU 100      10     11.60667      1.636697    
 RWCO     THR 101      25     24.50213      5.005387    
 RWCO     TRP 102      28     28.40557      6.208435    
 RWCO     GLN 103      18     18.17415      3.423654    
 RWCO     HIS 104      24     22.91429      4.616504    
 RWCO     LEU 105      38     37.99659      9.454553    
 RWCO     LYS 106      30     30.46689      7.074050    
 RWCO     GLY 107      23     22.55831      4.949646    
 RWCO     LEU 108      29     29.11292      7.049414    
 RWCO     VAL 109      34     35.65983      8.715649    
 RWCO     THR 110      29     27.99712      6.512419    
 RWCO     ARG 111      17     19.25156      3.987061    
 RWCO     GLN 112      27     27.61298      5.945048    
 RWCO     LEU 113      35     34.83147      7.839903    
 RWCO     SER 114      22     22.22787      5.544874    
 RWCO     GLY 115      16     15.81867      4.750817    
 RWCO     LYS 116      25     25.34169      5.897026    
 RWCO     ARG 117      21     21.00900      5.749663    
 RWCO     LEU 118      34     35.83053      9.598703    
 RWCO     PHE 119      37     36.10648      8.928226    
 RWCO     VAL 120      39     38.16730      10.70986    
 RWCO     VAL 121      43     41.48069      9.356143    
 RWCO     ASP 122      37     36.22765      7.766092    
 RWCO     ALA 123      31     32.18301      5.010035    
 RWCO     PHE 124      27     26.86597      3.203228    
 RWCO     CYS 125      33     31.91009      6.796935    
 RWCO     GLY 126      19     18.87752      3.325736    
 RWCO     ALA 127       9     9.187516     0.8279250    
 RWCO     ASN 128       9     8.691729      1.304034    
 RWCO     PRO 129      10     9.422281     0.5714298    
 RWCO     ASP 130       6     6.050523      1.120752    
 RWCO     THR 131      15     14.61084      3.455415    
 RWCO     ARG 132      20     20.47257      2.970726    
 RWCO     LEU 133      32     30.81585      5.644483    
 RWCO     SER 134      24     23.74563      2.624279    
 RWCO     VAL 135      35     33.57285      5.271266    
 RWCO     ARG 136      38     36.00811      7.904277    
 RWCO     PHE 137      42     42.06450      7.115237    
 RWCO     ILE 138      40     40.99069      9.703739    
 RWCO     THR 139      38     38.79619      7.335406    
 RWCO     GLU 140      31     31.33011      6.834945    
 RWCO     VAL 141      41     38.60599      9.512372    
 RWCO     ALA 142      30     31.09180      9.625504    
 RWCO     TRP 143      34     35.09140      10.75062    
 RWCO     GLN 144      39     39.54104      8.379537    
 RWCO     ALA 145      36     36.36140      8.556673    
 RWCO     HIS 146      31     30.56975      9.036922    
 RWCO     PHE 147      28     28.40686      5.678542    
 RWCO     VAL 148      35     35.58515      5.336374    
 RWCO     LYS 149      28     28.37617      6.540128    
 RWCO     ASN 150      19     17.88293      3.617080    
 RWCO     MET 151      22     21.61726      3.179507    
 RWCO     PHE 152      29     28.44269      3.590342    
 RWCO     ILE 153      19     20.40724      1.962647    
 RWCO     ARG 154      19     19.50477      3.502708    
 RWCO     PRO 155      24     25.18253      3.920794    
 RWCO     SER 156      12     11.69920      2.103715    
 RWCO     ASP 157      12     11.65639      4.109849    
 RWCO     GLU 158       7     7.090841      1.924963    
 RWCO     GLU 159      15     15.92498      2.386367    
 RWCO     LEU 160      23     23.03921      7.177953    
 RWCO     ALA 161      12     11.78293      4.144899    
 RWCO     GLY 162      11     11.65482      2.709594    
 RWCO     PHE 163      26     25.37222      6.510825    
 RWCO     LYS 164      14     13.26162      2.068499    
 RWCO     PRO 165      26     25.81539      5.776758    
 RWCO     ASP 166      18     18.12907      2.763499    
 RWCO     PHE 167      30     30.58670      4.819044    
 RWCO     ILE 168      35     34.26493      8.508162    
 RWCO     VAL 169      45     42.75845      6.835912    
 RWCO     MET 170      43     41.84801      9.142385    
 RWCO     ASN 171      42     41.39764      6.784092    
 RWCO     GLY 172      38     37.90182      6.931138    
 RWCO     ALA 173      35     36.46773      7.939491    
 RWCO     LYS 174      21     22.75851      5.602133    
 RWCO     CYS 175      26     26.26439      4.503215    
 RWCO     THR 176      19     21.26152      3.388855    
 RWCO     ASN 177      31     30.28468      5.037104    
 RWCO     PRO 178      14     12.98507      1.521667    
 RWCO     GLN 179      14     14.08291      2.256656    
 RWCO     TRP 180      20     20.20775      3.362432    
 RWCO     LYS 181       7     7.608151     0.2357781    
 RWCO     GLU 182       7     7.066619     0.9670812    
 RWCO     GLN 183      19     19.89083      4.258572    
 RWCO     GLY 184      14     14.35523      3.318053    
 RWCO     LEU 185      26     25.86718      5.803561    
 RWCO     ASN 186      18     18.64392      4.931864    
 RWCO     SER 187      21     19.68947      4.274307    
 RWCO     GLU 188      19     19.76180      3.212444    
 RWCO     ASN 189      30     30.69650      7.126273    
 RWCO     PHE 190      40     39.69381      8.778062    
 RWCO     VAL 191      43     42.20533      9.714622    
 RWCO     ALA 192      41     41.80082      10.68832    
 RWCO     PHE 193      40     38.47983      9.753684    
 RWCO     ASN 194      26     28.99108      8.783838    
 RWCO     LEU 195      26     26.59966      8.083172    
 RWCO     THR 196      14     15.28420      6.154565    
 RWCO     GLU 197      22     22.46673      7.066083    
 RWCO     ARG 198      23     22.07317      4.833616    
 RWCO     MET 199      32     32.24189      8.408241    
 RWCO     GLN 200      41     40.71370      7.980734    
 RWCO     LEU 201      41     42.09795      11.39304    
 RWCO     ILE 202      46     44.16816      9.623929    
 RWCO     GLY 203      40     38.24990      8.868382    
 RWCO     GLY 204      31     30.41850      7.938143    
 RWCO     THR 205      33     33.92466      10.02015    
 RWCO     TRP 206      29     31.39558      11.36822    
 RWCO     TYR 207      29     28.80031      9.927099    
 RWCO     GLY 208      36     34.71495      10.04137    
 RWCO     GLY 209      28     26.18222      7.013174    
 RWCO     GLU 210      37     37.25994      9.027271    
 RWCO     MET 211      42     40.63777      8.462482    
 RWCO     LYS 212      25     24.16547      5.165169    
 RWCO     LYS 213      22     21.74936      5.076370    
 RWCO     GLY 214      35     33.62115      7.742797    
 RWCO     MET 215      35     33.34834      6.329853    
 RWCO     PHE 216      19     19.17585      3.259541    
 RWCO     SER 217      30     28.48384      7.923005    
 RWCO     MET 218      30     29.57184      6.243349    
 RWCO     MET 219      21     21.24968      4.160799    
 RWCO     ASN 220      15     15.92879      3.688969    
 RWCO     TYR 221      20     21.34093      5.944187    
 RWCO     LEU 222      22     20.96576      5.074931    
 RWCO     LEU 223      15     14.47141      3.103646    
 RWCO     PRO 224       9     8.772624      1.976892    
 RWCO     LEU 225      12     10.69621      3.278849    
 RWCO     LYS 226       8     7.756746      1.509762    
 RWCO     GLY 227       4     4.636511     0.5326890    
 >d1ayoa_.txt
 RWCO     GLU   3       8     8.398607      3.725189    
 RWCO     PHE   4      22     21.30407      11.84530    
 RWCO     PRO   5      24     23.77734      12.36241    
 RWCO     PHE   6      34     34.59294      17.79963    
 RWCO     ALA   7      22     22.39638      10.03060    
 RWCO     LEU   8      32     32.70424      16.27107    
 RWCO     GLU   9      21     20.59326      9.858514    
 RWCO     VAL  10      31     31.02270      15.69740    
 RWCO     GLN  11      19     19.07102      8.199472    
 RWCO     THR  12      30     29.85989      13.59271    
 RWCO     LEU  13      19     18.71567      6.290421    
 RWCO     PRO  14      18     17.62313      4.689116    
 RWCO     GLN  15      14     14.13629      4.969935    
 RWCO     THR  16      12     12.03025      4.747816    
 RWCO     CYS  17      14     14.36702      5.413978    
 RWCO     ASP  18      10     10.45838      2.182364    
 RWCO     GLY  19       9     9.168589      2.095733    
 RWCO     PRO  20       8     7.880328      2.271920    
 RWCO     LYS  21      13     13.03460      3.730090    
 RWCO     ALA  22      19     18.81904      6.096147    
 RWCO     HIS  23      19     19.03667      7.597659    
 RWCO     THR  24      19     18.91937      7.799582    
 RWCO     SER  25      24     24.21348      7.965426    
 RWCO     PHE  26      34     33.37672      11.16606    
 RWCO     GLN  27      26     25.10771      8.101620    
 RWCO     ILE  28      38     37.67076      13.54382    
 RWCO     SER  29      24     22.91391      7.526901    
 RWCO     LEU  30      33     33.34702      12.49210    
 RWCO     SER  31      19     20.81346      7.550455    
 RWCO     VAL  32      37     37.56766      12.98753    
 RWCO     SER  33      24     24.12103      7.173948    
 RWCO     TYR  34      29     29.71044      9.611157    
 RWCO     ILE  35      19     19.88126      5.633076    
 RWCO     GLY  36      18     18.89188      6.353240    
 RWCO     SER  37       8     8.905997      2.996673    
 RWCO     ARG  38      16     15.90095      5.206484    
 RWCO     PRO  39       9     9.025803      1.948486    
 RWCO     ALA  40      20     20.72915      5.484874    
 RWCO     SER  41      33     32.60325      10.21649    
 RWCO     ASN  42      20     19.61044      6.924487    
 RWCO     MET  43      20     19.81178      6.696570    
 RWCO     ALA  44      34     34.68350      10.98447    
 RWCO     ILE  45      29     30.11399      9.869814    
 RWCO     VAL  46      41     41.30722      12.28262    
 RWCO     ASP  47      28     28.37676      9.321470    
 RWCO     VAL  48      38     37.71799      10.52469    
 RWCO     LYS  49      26     26.17336      8.234107    
 RWCO     MET  50      33     30.80585      8.779433    
 RWCO     VAL  51      34     33.18370      11.80793    
 RWCO     SER  52      18     18.34692      6.970785    
 RWCO     GLY  53      21     20.22435      6.622339    
 RWCO     PHE  54      32     32.11310      9.734521    
 RWCO     ILE  55      25     23.54187      4.510261    
 RWCO     PRO  56      32     31.43440      5.168096    
 RWCO     LEU  57      21     20.23792      3.776150    
 RWCO     LYS  58      15     15.89524      2.195179    
 RWCO     PRO  59      10     10.61325      1.341402    
 RWCO     THR  60      21     20.90913      3.663385    
 RWCO     VAL  61      28     27.68083      3.715027    
 RWCO     LYS  62      15     15.61669      1.438649    
 RWCO     MET  63      15     15.23372      1.715758    
 RWCO     LEU  64      30     29.95929      3.839468    
 RWCO     GLU  65      19     18.37187      1.571697    
 RWCO     ARG  66       8     9.441930     0.6990675    
 RWCO     SER  67      16     16.83702      2.056795    
 RWCO     ASN  68      23     24.04832      3.808079    
 RWCO     VAL  69      25     24.73168      2.976850    
 RWCO     SER  70      17     16.79669      2.002411    
 RWCO     ARG  71      18     17.76598      1.550277    
 RWCO     THR  72      25     25.82933      2.514155    
 RWCO     GLU  73      19     18.64870      1.754565    
 RWCO     VAL  74      21     22.10188      2.481832    
 RWCO     SER  75      16     14.32493      1.628335    
 RWCO     ASN  76       8     7.864677      1.028613    
 RWCO     ASN  77      17     18.03901      3.026796    
 RWCO     HIS  78      21     21.01396      3.657992    
 RWCO     VAL  79      35     35.78146      6.252155    
 RWCO     LEU  80      28     26.64452      4.179945    
 RWCO     ILE  81      36     36.75290      6.372742    
 RWCO     TYR  82      25     24.65142      4.056415    
 RWCO     LEU  83      30     32.00683      7.011811    
 RWCO     ASP  84      17     17.15411      3.288671    
 RWCO     LYS  85      20     21.13988      5.118255    
 RWCO     VAL  86      39     37.22250      10.73396    
 RWCO     THR  87      18     18.38459      5.844117    
 RWCO     ASN  88      14     14.26508      5.603168    
 RWCO     GLU  89      12     13.01094      3.840151    
 RWCO     THR  90      15     15.73681      5.876503    
 RWCO     LEU  91      26     27.27337      7.889314    
 RWCO     THR  92      20     19.53047      7.505473    
 RWCO     LEU  93      34     33.03528      9.795485    
 RWCO     THR  94      21     22.45828      8.379179    
 RWCO     PHE  95      32     31.45761      9.995079    
 RWCO     THR  96      25     23.89016      8.779160    
 RWCO     VAL  97      32     33.78344      11.43324    
 RWCO     LEU  98      22     22.36756      7.844224    
 RWCO     GLN  99      23     22.65373      7.835219    
 RWCO     ASP 100      13     13.51608      4.401801    
 RWCO     ILE 101      11     10.53384      3.107213    
 RWCO     PRO 102      13     12.77413      3.654234    
 RWCO     VAL 103      15     14.62085      3.642932    
 RWCO     ARG 104       5     6.400505      1.397611    
 RWCO     ASP 105       9     8.151704      1.839353    
 RWCO     LEU 106      21     20.73924      6.257996    
 RWCO     LYS 107      13     12.64807      2.892719    
 RWCO     PRO 108      15     15.27129      4.448786    
 RWCO     ALA 109      27     26.57823      8.600263    
 RWCO     ILE 110      21     20.15732      6.333807    
 RWCO     VAL 111      32     32.93135      13.56533    
 RWCO     LYS 112      25     25.01290      9.274652    
 RWCO     VAL 113      35     36.15811      15.61961    
 RWCO     TYR 114      28     27.25160      9.885803    
 RWCO     ASP 115      24     24.93361      10.19989    
 RWCO     TYR 116      17     17.67054      5.742345    
 RWCO     TYR 117      10     10.51407      3.875727    
 RWCO     GLU 118      17     16.94302      7.976813    
 RWCO     THR 119       6     6.313253      1.551977    
 RWCO     ASP 120      11     10.83856      5.220887    
 RWCO     GLU 121      23     23.82460      11.44892    
 RWCO     PHE 122      25     24.03085      10.27165    
 RWCO     ALA 123      29     28.55104      15.59324    
 RWCO     VAL 124      21     19.83782      9.791277    
 RWCO     ALA 125      24     24.51204      13.46606    
 RWCO     GLU 126      19     18.00946      8.029889    
 RWCO     TYR 127      28     29.02170      15.00922    
 RWCO     SER 128      25     23.62904      11.73991    
 RWCO     ALA 129      30     31.47590      16.84868    
 RWCO     PRO 130      24     24.80179      17.51655    
 RWCO     CYS 131      22     22.57917      14.48793    
 RWCO     SER 132      23     23.09819      10.04987    
 >d1az9_1.txt
 RWCO     SER   1       2     2.207301     0.4418481    
 RWCO     GLU   2       5     5.248199     0.5148948    
 RWCO     ILE   3      13     14.02101      3.488101    
 RWCO     SER   4      11     9.987229      1.972813    
 RWCO     ARG   5      17     16.84135      4.997679    
 RWCO     GLN   6       9     9.530529      1.457996    
 RWCO     GLU   7      15     15.89521      3.434704    
 RWCO     PHE   8      25     25.47305      6.020110    
 RWCO     GLN   9      22     21.78618      5.299878    
 RWCO     ARG  10      14     14.21365      2.298516    
 RWCO     ARG  11      30     29.66720      9.149401    
 RWCO     ARG  12      36     34.97899      9.646477    
 RWCO     GLN  13      19     18.58603      3.868827    
 RWCO     ALA  14      20     19.24807      7.085738    
 RWCO     LEU  15      34     32.35979      11.67076    
 RWCO     VAL  16      31     30.97596      8.066745    
 RWCO     GLU  17      15     15.30658      3.592841    
 RWCO     GLN  18      21     19.98881      8.473208    
 RWCO     MET  19      28     29.49807      10.44818    
 RWCO     GLN  20      23     21.58583      8.980500    
 RWCO     PRO  21      15     15.56095      4.653634    
 RWCO     GLY  22      24     23.92759      10.03701    
 RWCO     SER  23      29     30.29118      12.47247    
 RWCO     ALA  24      40     39.69495      17.12656    
 RWCO     ALA  25      42     41.22231      15.21596    
 RWCO     LEU  26      45     43.80637      20.16519    
 RWCO     ILE  27      39     40.39024      12.91412    
 RWCO     PHE  28      38     37.54324      13.95492    
 RWCO     ALA  29      33     34.04067      8.160918    
 RWCO     ALA  30      25     25.12766      5.068326    
 RWCO     PRO  31      22     20.71030      5.641405    
 RWCO     GLU  32      20     18.90543      2.804446    
 RWCO     VAL  33      12     12.39773      1.352646    
 RWCO     THR  34       7     7.068535     0.2224245    
 RWCO     ARG  35       7     7.252344     0.2180658    
 RWCO     SER  36       4     3.970652     8.5123673E-02
 RWCO     ALA  37       2     2.238878     3.9565872E-02
 RWCO     ASP  38       4     4.210328     0.3565288    
 RWCO     SER  39       6     6.529319     0.2711148    
 RWCO     GLU  40      12     11.76659     0.7125396    
 RWCO     TYR  41       9     9.412815     0.4231904    
 RWCO     PRO  42       8     7.536565     0.3784297    
 RWCO     TYR  43      19     18.15013      1.540739    
 RWCO     ARG  44      13     13.30823     0.7264039    
 RWCO     GLN  45      22     22.46240      1.601129    
 RWCO     ASN  46      29     28.36254      5.364956    
 RWCO     SER  47      16     17.06140      4.923128    
 RWCO     ASP  48      30     30.80145      10.51781    
 RWCO     PHE  49      37     35.34005      6.594754    
 RWCO     TRP  50      22     22.43105      3.327398    
 RWCO     TYR  51      25     26.80293      8.604666    
 RWCO     PHE  52      38     38.52609      8.675868    
 RWCO     THR  53      36     35.74402      5.561737    
 RWCO     GLY  54      27     27.74528      4.638966    
 RWCO     PHE  55      34     34.18734      5.101078    
 RWCO     ASN  56      19     19.43577      2.237587    
 RWCO     GLU  57      34     32.64008      4.534257    
 RWCO     PRO  58      25     25.82806      3.933794    
 RWCO     GLU  59      31     28.92793      5.767803    
 RWCO     ALA  60      41     39.77957      6.513958    
 RWCO     VAL  61      43     43.20551      9.680905    
 RWCO     LEU  62      48     44.37960      8.819429    
 RWCO     VAL  63      42     41.32000      9.582834    
 RWCO     LEU  64      37     38.74014      9.150222    
 RWCO     ILE  65      33     32.72255      7.464344    
 RWCO     LYS  66      26     28.18852      6.561143    
 RWCO     SER  67      18     18.73664      3.704866    
 RWCO     ASP  68      12     12.21890      2.473736    
 RWCO     ASP  69      10     9.749059      2.199770    
 RWCO     THR  70       7     6.258477      1.070536    
 RWCO     HIS  71       8     9.956325      1.516067    
 RWCO     ASN  72      26     24.34402      5.014644    
 RWCO     HIS  73      21     20.27498      3.317164    
 RWCO     SER  74      31     32.37031      6.172882    
 RWCO     VAL  75      32     31.95848      5.445690    
 RWCO     LEU  76      41     41.13269      6.374295    
 RWCO     PHE  77      38     37.23506      6.536481    
 RWCO     ASN  78      35     36.02629      4.727599    
 RWCO     ARG  79      28     28.27771      3.340037    
 RWCO     VAL  80      22     21.55201      2.188033    
 RWCO     ARG  81      18     17.65392      1.392497    
 RWCO     ASP  82      17     16.09889      1.092951    
 RWCO     LEU  83       9     8.806728     0.3005551    
 RWCO     THR  84       6     5.806386     0.1476443    
 RWCO     ALA  85      11     12.02211     0.6091265    
 RWCO     GLU  86      12     11.66705     0.4330078    
 RWCO     ILE  87       7     6.501132     0.1542133    
 RWCO     TRP  88       6     6.123725     0.2005608    
 RWCO     PHE  89      14     13.65204      1.851039    
 RWCO     GLY  90      13     12.23229     0.9365166    
 RWCO     ARG  91      13     12.90837     0.8060210    
 RWCO     ARG  92      25     25.55269      2.241426    
 RWCO     LEU  93      30     28.44085      3.029133    
 RWCO     GLY  94      28     26.69478      2.232392    
 RWCO     GLN  95      24     23.94324      1.861519    
 RWCO     ASP  96      12     12.86333     0.7093761    
 RWCO     ALA  97      15     15.46919      1.057069    
 RWCO     ALA  98      29     29.07752      3.342936    
 RWCO     PRO  99      18     17.99757      1.900815    
 RWCO     GLU 100      12     11.68390      1.214125    
 RWCO     LYS 101      20     19.51268      3.539558    
 RWCO     LEU 102      30     30.90814      7.246259    
 RWCO     GLY 103      26     25.28409      7.230082    
 RWCO     VAL 104      33     31.88202      6.931356    
 RWCO     ASP 105      19     19.32125      3.889014    
 RWCO     ARG 106      21     20.91915      2.556425    
 RWCO     ALA 107      33     31.62812      4.020649    
 RWCO     LEU 108      28     27.23295      3.145888    
 RWCO     ALA 109      23     22.66228      2.847390    
 RWCO     PHE 110      30     29.85918      5.399094    
 RWCO     SER 111      14     15.16526      2.072147    
 RWCO     GLU 112      19     18.57556      2.136791    
 RWCO     ILE 113      31     30.29673      5.402270    
 RWCO     ASN 114      21     19.80757      2.319432    
 RWCO     GLN 115      13     12.96281      1.065084    
 RWCO     GLN 116      22     22.15328      2.787219    
 RWCO     LEU 117      33     33.04979      5.674685    
 RWCO     TYR 118      29     28.17200      4.271509    
 RWCO     GLN 119      21     20.80072      3.077641    
 RWCO     LEU 120      36     34.28439      7.414574    
 RWCO     LEU 121      36     36.23427      7.165767    
 RWCO     ASN 122      22     22.37936      3.937819    
 RWCO     GLY 123      23     22.63763      4.827644    
 RWCO     LEU 124      34     32.40486      8.764123    
 RWCO     ASP 125      19     19.45698      6.168918    
 RWCO     VAL 126      23     24.30561      8.320364    
 RWCO     VAL 127      36     36.02074      8.573156    
 RWCO     TYR 128      34     34.29670      11.98466    
 RWCO     HIS 129      34     33.13059      7.688999    
 RWCO     ALA 130      25     26.91401      7.846529    
 RWCO     GLN 131      18     18.38996      2.769177    
 RWCO     GLY 132      12     13.03273      1.788844    
 RWCO     GLU 133      21     22.38655      6.703911    
 RWCO     TYR 134      22     22.57665      7.653550    
 RWCO     ALA 135       9     9.861158      1.661449    
 RWCO     TYR 136      20     20.24215      5.987306    
 RWCO     ALA 137      27     29.53328      8.355110    
 RWCO     ASP 138      17     16.93380      2.297722    
 RWCO     VAL 139      16     15.93890      2.046255    
 RWCO     ILE 140      32     30.28122      6.087389    
 RWCO     VAL 141      33     33.86784      6.006401    
 RWCO     ASN 142      21     21.32048      1.858805    
 RWCO     SER 143      18     18.21758      1.552282    
 RWCO     ALA 144      33     32.24939      5.129806    
 RWCO     LEU 145      29     28.42350      3.337634    
 RWCO     GLU 146      15     14.85531      1.006176    
 RWCO     LYS 147      22     22.26722      2.005896    
 RWCO     LEU 148      25     24.97826      2.428534    
 RWCO     ARG 149      17     16.78677      1.100294    
 RWCO     LYS 150      11     11.55952     0.5310726    
 RWCO     GLY 151      14     13.72507     0.9494666    
 RWCO     SER 152       9     8.800803     0.4582281    
 RWCO     ARG 153       6     4.379359     0.1000741    
 RWCO     GLN 154       9     9.737882     0.8267179    
 RWCO     ASN 155       6     6.318989     0.6002693    
 RWCO     LEU 156      18     17.72251      1.791361    
 RWCO     THR 157      19     18.05136      2.304786    
 RWCO     ALA 158      24     25.31947      3.461942    
 RWCO     PRO 159      27     28.02846      8.528586    
 RWCO     ALA 160      12     12.20257      2.503937    
 RWCO     THR 161      16     16.26760      5.775347    
 RWCO     MET 162      23     23.07930      6.162424    
 RWCO     ILE 163      22     22.13319      8.402116    
 RWCO     ASP 164      16     17.63062      4.516484    
 RWCO     TRP 165      33     33.68648      16.09270    
 RWCO     ARG 166      22     21.77935      7.742568    
 RWCO     PRO 167      12     11.82627      2.671153    
 RWCO     VAL 168      21     21.40969      10.27732    
 RWCO     VAL 169      31     28.94161      14.65813    
 RWCO     HIS 170      12     13.05353      3.837770    
 RWCO     GLU 171       9     10.68531      3.599385    
 RWCO     MET 172      19     20.37573      11.41892    
 RWCO     ARG 173      15     15.88678      7.389111    
 RWCO     LEU 174       7     6.712418      1.015906    
 RWCO     PHE 175       6     6.065606      1.985100    
 RWCO     LYS 176       6     6.279790      3.619358    
 >d1b25a2.txt
 RWCO     MET   1      18     18.14816      5.783332    
 RWCO     TYR   2      11     11.67764      5.466770    
 RWCO     GLY   3      23     23.84314      10.04939    
 RWCO     TRP   4      34     32.88189      9.951808    
 RWCO     TRP   5      30     31.85205      11.49403    
 RWCO     GLY   6      27     27.69056      6.471396    
 RWCO     ARG   7      27     28.36838      9.201086    
 RWCO     ILE   8      37     35.38461      7.982396    
 RWCO     LEU   9      38     36.63351      13.70089    
 RWCO     ARG  10      26     27.24814      6.716490    
 RWCO     VAL  11      35     35.25278      14.09518    
 RWCO     ASN  12      25     23.36532      7.643884    
 RWCO     LEU  13      33     33.09148      16.40959    
 RWCO     THR  14      17     17.44997      7.323020    
 RWCO     THR  15      12     12.56681      3.464355    
 RWCO     GLY  16      18     18.60126      7.118966    
 RWCO     GLU  17      14     13.58230      3.202570    
 RWCO     VAL  18      22     22.09658      7.188382    
 RWCO     LYS  19      15     14.61346      2.847382    
 RWCO     VAL  20      20     19.81018      5.242187    
 RWCO     GLN  21      25     23.56593      3.844906    
 RWCO     GLU  22      15     15.10356      1.939651    
 RWCO     TYR  23      25     25.79514      3.028756    
 RWCO     PRO  24      13     13.17500     0.8897037    
 RWCO     GLU  25      15     14.66828      1.609100    
 RWCO     GLU  26       9     8.669308     0.4662116    
 RWCO     VAL  27      21     21.62783      1.788713    
 RWCO     ALA  28      25     25.07715      2.744015    
 RWCO     LYS  29      15     14.73753      1.155087    
 RWCO     LYS  30      11     11.49682     0.4542091    
 RWCO     PHE  31      26     25.23545      2.298158    
 RWCO     ILE  32      21     21.05004      2.188059    
 RWCO     GLY  33      33     33.57865      4.696822    
 RWCO     GLY  34      34     35.14682      6.565674    
 RWCO     ARG  35      26     25.77740      5.102797    
 RWCO     GLY  36      23     23.89567      2.710022    
 RWCO     LEU  37      38     37.67056      4.784209    
 RWCO     ALA  38      37     38.38174      7.308181    
 RWCO     ALA  39      25     24.30305      2.604398    
 RWCO     TRP  40      28     27.27560      2.585027    
 RWCO     ILE  41      34     35.03290      4.627532    
 RWCO     LEU  42      33     32.75402      4.844273    
 RWCO     TRP  43      17     16.26604      1.225349    
 RWCO     ASN  44      16     15.10143      1.171121    
 RWCO     GLU  45      23     23.72751      2.854551    
 RWCO     ALA  46      29     29.04572      3.889401    
 RWCO     ARG  47      10     10.05357     0.5955416    
 RWCO     GLY  48      12     11.88294     0.8379280    
 RWCO     VAL  49      22     21.84589      3.472302    
 RWCO     GLU  50      15     15.51053      3.243358    
 RWCO     PRO  51      31     30.57475      9.386784    
 RWCO     LEU  52      28     27.75762      11.07054    
 RWCO     SER  53      18     18.67249      4.595235    
 RWCO     PRO  54      22     22.36782      6.523497    
 RWCO     GLU  55      22     21.25015      4.032316    
 RWCO     ASN  56      38     37.51075      9.728703    
 RWCO     LYS  57      44     41.74029      7.755700    
 RWCO     LEU  58      51     51.31754      15.74766    
 RWCO     ILE  59      46     46.58189      9.915145    
 RWCO     PHE  60      53     51.34986      14.10992    
 RWCO     ALA  61      44     43.59863      7.133440    
 RWCO     ALA  62      47     47.90209      8.772303    
 RWCO     GLY  63      33     35.14033      5.565390    
 RWCO     PRO  64      27     27.22546      6.585722    
 RWCO     PHE  65      22     22.88840      3.574158    
 RWCO     ASN  66      38     38.41711      6.383690    
 RWCO     GLY  67      34     33.19611      8.665833    
 RWCO     LEU  68      21     21.41130      5.612577    
 RWCO     PRO  69      11     10.53965      2.319181    
 RWCO     THR  70      15     14.73121      2.213855    
 RWCO     PRO  71       4     4.383533     8.7568231E-02
 RWCO     SER  72       8     8.363491     0.5296237    
 RWCO     GLY  73      17     18.46179      1.348473    
 RWCO     GLY  74      27     27.28294      3.937817    
 RWCO     LYS  75      29     28.85132      3.944426    
 RWCO     LEU  76      44     44.01110      9.217262    
 RWCO     VAL  77      39     39.67039      6.610666    
 RWCO     VAL  78      46     47.34431      13.05589    
 RWCO     ALA  79      44     43.03051      9.046922    
 RWCO     ALA  80      50     48.83848      11.64947    
 RWCO     LYS  81      33     33.74510      6.538461    
 RWCO     SER  82      30     30.27163      7.480881    
 RWCO     PRO  83      30     30.77576      9.888158    
 RWCO     LEU  84      21     22.73355      7.162355    
 RWCO     THR  85      15     15.22601      3.857082    
 RWCO     GLY  86      18     18.00376      3.687281    
 RWCO     GLY  87      20     18.92288      3.241229    
 RWCO     TYR  88      24     24.97709      4.585456    
 RWCO     GLY  89      33     33.51150      7.582812    
 RWCO     ASP  90      37     35.88448      7.922054    
 RWCO     GLY  91      28     30.90424      7.774091    
 RWCO     ASN  92      29     28.72641      6.334346    
 RWCO     LEU  93      32     31.96125      8.227002    
 RWCO     GLY  94      26     27.17834      5.589656    
 RWCO     THR  95      36     35.88438      8.605449    
 RWCO     MET  96      30     30.05575      7.063349    
 RWCO     ALA  97      41     42.27128      9.352336    
 RWCO     SER  98      40     40.52594      7.179141    
 RWCO     VAL  99      30     31.25682      6.467610    
 RWCO     HIS 100      34     35.45815      7.907827    
 RWCO     LEU 101      46     46.27276      9.914911    
 RWCO     ARG 102      46     43.70774      10.70444    
 RWCO     ARG 103      28     28.61097      6.838597    
 RWCO     ALA 104      36     35.47327      8.310671    
 RWCO     GLY 105      32     32.53051      9.394052    
 RWCO     TYR 106      43     42.30684      11.36039    
 RWCO     ASP 107      42     42.97894      13.18845    
 RWCO     ALA 108      47     45.82679      12.85347    
 RWCO     LEU 109      44     44.88476      11.30702    
 RWCO     VAL 110      38     38.52371      11.71597    
 RWCO     VAL 111      45     45.57621      13.26805    
 RWCO     GLU 112      34     33.41705      11.21892    
 RWCO     GLY 113      30     29.53946      9.449903    
 RWCO     LYS 114      26     25.89107      7.911449    
 RWCO     ALA 115      26     27.72184      6.983875    
 RWCO     LYS 116      13     13.12102      3.450364    
 RWCO     LYS 117      15     15.79371      2.988353    
 RWCO     PRO 118      27     25.99621      5.010247    
 RWCO     VAL 119      29     30.38087      6.788595    
 RWCO     TYR 120      38     38.62620      7.260481    
 RWCO     ILE 121      43     41.10476      9.498920    
 RWCO     TYR 122      29     29.29021      5.648445    
 RWCO     ILE 123      36     36.73094      7.562758    
 RWCO     GLU 124      24     22.67969      4.215895    
 RWCO     ASP 125      18     18.45324      4.491641    
 RWCO     ASP 126      14     14.83939      4.563129    
 RWCO     ASN 127      15     14.88149      3.341518    
 RWCO     VAL 128      27     27.74790      7.765217    
 RWCO     SER 129      17     17.20788      3.795584    
 RWCO     ILE 130      28     29.44971      7.848883    
 RWCO     LEU 131      26     25.06042      4.285583    
 RWCO     SER 132      15     15.87892      1.891290    
 RWCO     ALA 133      32     31.54005      4.635045    
 RWCO     GLU 134      12     12.82347      1.277641    
 RWCO     GLY 135      15     14.89853      1.276235    
 RWCO     LEU 136      29     30.73086      3.324069    
 RWCO     TRP 137      24     23.81176      2.983300    
 RWCO     GLY 138      20     19.79520      2.196562    
 RWCO     LYS 139      21     21.49284      1.803083    
 RWCO     THR 140      19     18.24093      1.819675    
 RWCO     THR 141      33     32.41698      4.249059    
 RWCO     PHE 142      16     17.27020      1.620817    
 RWCO     GLU 143      19     18.77999      1.412107    
 RWCO     THR 144      33     33.45893      3.385505    
 RWCO     GLU 145      34     34.53506      3.845388    
 RWCO     ARG 146      17     18.29626      1.171694    
 RWCO     GLU 147      21     20.88000      1.477718    
 RWCO     LEU 148      30     31.41862      3.096448    
 RWCO     LYS 149      20     20.79380      1.932856    
 RWCO     GLU 150      11     10.52126     0.4263491    
 RWCO     ILE 151      16     16.09051      1.320391    
 RWCO     HIS 152      22     21.74011      2.486982    
 RWCO     GLY 153      13     13.41858      1.195832    
 RWCO     LYS 154      12     12.18353      1.080541    
 RWCO     ASN 155      13     14.11480      2.559768    
 RWCO     VAL 156      31     31.36330      4.937813    
 RWCO     GLY 157      36     37.26258      7.535020    
 RWCO     VAL 158      40     42.02188      5.833317    
 RWCO     LEU 159      43     45.67540      8.914399    
 RWCO     THR 160      45     45.84927      5.378447    
 RWCO     ILE 161      42     44.24071      5.509896    
 RWCO     GLY 162      32     31.91972      2.985692    
 RWCO     PRO 163      20     19.74525      1.722708    
 RWCO     ALA 164      21     22.47235      1.788830    
 RWCO     GLY 165      35     34.96625      4.334345    
 RWCO     GLU 166      26     27.68463      3.153235    
 RWCO     ASN 167      14     14.93665      1.537163    
 RWCO     LEU 168      22     22.88190      4.166914    
 RWCO     VAL 169      20     20.13327      2.344639    
 RWCO     LYS 170      21     21.01259      4.334777    
 RWCO     TYR 171      20     19.82075      3.201858    
 RWCO     ALA 172      31     32.53048      4.630380    
 RWCO     VAL 173      34     33.72211      5.173952    
 RWCO     VAL 174      47     47.32005      9.519832    
 RWCO     ILE 175      33     34.44465      4.546562    
 RWCO     SER 176      38     37.61097      8.096131    
 RWCO     GLN 177      25     24.03186      4.921324    
 RWCO     GLU 178      15     14.51858      2.259559    
 RWCO     GLY 179      13     13.64307      2.176500    
 RWCO     ARG 180      25     24.68412      6.313134    
 RWCO     ALA 181      26     26.50278      4.403077    
 RWCO     ALA 182      40     38.61064      11.75431    
 RWCO     GLY 183      37     37.75869      11.25705    
 RWCO     ARG 184      22     22.15016      5.880554    
 RWCO     PRO 185      25     28.17425      9.663407    
 RWCO     GLY 186      35     36.27021      10.05488    
 RWCO     MET 187      48     48.10873      15.16257    
 RWCO     GLY 188      47     45.97023      10.03103    
 RWCO     ALA 189      35     34.65004      8.524698    
 RWCO     VAL 190      50     49.15573      18.25989    
 RWCO     MET 191      47     48.89755      13.49249    
 RWCO     GLY 192      42     41.55707      10.56180    
 RWCO     SER 193      33     34.25956      12.52345    
 RWCO     LYS 194      41     41.23754      16.46559    
 RWCO     LYS 195      30     30.89463      10.35741    
 RWCO     LEU 196      44     44.50474      14.81294    
 RWCO     LYS 197      40     40.46347      9.965083    
 RWCO     ALA 198      48     46.52371      11.47816    
 RWCO     VAL 199      50     47.91161      16.88072    
 RWCO     VAL 200      40     38.86975      11.54146    
 RWCO     ILE 201      39     40.67674      16.22952    
 RWCO     ARG 202      28     28.27457      9.584092    
 RWCO     GLY 203      26     27.11556      10.98560    
 RWCO     THR 204      16     15.53582      5.789526    
 RWCO     LYS 205      18     18.79650      8.913204    
 RWCO     GLU 206      12     11.37303      5.949887    
 RWCO     ILE 207      28     27.73149      17.04741    
 RWCO     PRO 208      14     14.05585      10.36712    
 RWCO     VAL 209      12     12.78420      8.897017    
 RWCO     ALA 210       7     6.941412      5.332144    
 >d1b2pa_.txt
 RWCO     ASN   1      20     19.23238      5.581831    
 RWCO     ASN   2      20     20.65357      10.08914    
 RWCO     ILE   3      21     22.21120      10.81752    
 RWCO     ILE   4      35     34.74340      14.98862    
 RWCO     PHE   5      28     27.77436      11.77193    
 RWCO     SER   6      32     31.40518      16.56759    
 RWCO     LYS   7      25     24.20205      10.36819    
 RWCO     GLN   8      22     20.84516      9.439023    
 RWCO     PRO   9       8     8.316514      3.159172    
 RWCO     ASP  10       9     10.06362      4.317806    
 RWCO     ASP  11       6     6.073898      1.969227    
 RWCO     ASN  12      17     17.02085      5.901156    
 RWCO     HIS  13      13     12.68026      1.411111    
 RWCO     PRO  14      23     22.79071      4.959943    
 RWCO     GLN  15      24     23.95544      6.752450    
 RWCO     ILE  16      22     22.23968      5.896440    
 RWCO     LEU  17      32     32.49260      8.391094    
 RWCO     HIS  18      19     18.98523      4.651744    
 RWCO     ALA  19      21     21.75684      5.996371    
 RWCO     THR  20      13     13.61607      2.566923    
 RWCO     GLU  21      21     20.69680      3.319190    
 RWCO     SER  22      22     23.59716      3.980294    
 RWCO     LEU  23      28     28.11454      7.993809    
 RWCO     GLU  24      17     19.12257      3.369223    
 RWCO     ILE  25      21     21.17819      6.475479    
 RWCO     LEU  26      12     12.11639      2.833111    
 RWCO     PHE  27      14     13.80493      4.367464    
 RWCO     GLY  28       7     6.853552      1.612654    
 RWCO     THR  29       4     4.382815     0.3928664    
 RWCO     HIS  30      15     14.88429      3.116569    
 RWCO     VAL  31      17     17.32715      2.505889    
 RWCO     TYR  32      29     27.65891      6.703687    
 RWCO     ARG  33      28     27.91907      4.414003    
 RWCO     PHE  34      34     34.89019      8.609005    
 RWCO     ILE  35      29     29.01221      4.208696    
 RWCO     MET  36      34     34.77742      6.507832    
 RWCO     GLN  37      29     28.39410      4.026330    
 RWCO     THR  38      16     17.18829      2.684727    
 RWCO     ASP  39      20     19.55441      3.035285    
 RWCO     CYS  40      30     28.73139      5.747899    
 RWCO     ASN  41      24     25.52688      3.547305    
 RWCO     LEU  42      41     39.97999      7.584857    
 RWCO     VAL  43      29     28.85194      3.584757    
 RWCO     LEU  44      29     27.74071      5.232803    
 RWCO     TYR  45      22     22.35458      3.165770    
 RWCO     ASP  46      21     20.07126      3.587220    
 RWCO     ASN  47      13     13.21082      1.921569    
 RWCO     ASN  48       8     7.999373     0.7358664    
 RWCO     ASN  49      11     10.69952      1.210746    
 RWCO     PRO  50      16     15.58097      1.178189    
 RWCO     ILE  51      13     14.23806      2.521392    
 RWCO     TRP  52      17     17.63725      3.233064    
 RWCO     ALA  53      21     20.42564      2.466258    
 RWCO     THR  54      29     28.08783      4.300565    
 RWCO     ASN  55      14     13.40432      1.537518    
 RWCO     THR  56      25     24.66991      3.360075    
 RWCO     GLY  57      20     19.53876      2.459764    
 RWCO     GLY  58      16     15.39884      1.890250    
 RWCO     LEU  59      19     19.12416      2.473885    
 RWCO     GLY  60      23     21.88480      3.200472    
 RWCO     ASN  61      17     16.63080      2.488408    
 RWCO     GLY  62      25     23.57321      4.337631    
 RWCO     CYS  63      33     32.97734      5.797853    
 RWCO     ARG  64      31     30.49979      6.698843    
 RWCO     ALA  65      40     39.35186      9.452853    
 RWCO     VAL  66      30     29.64398      7.304158    
 RWCO     LEU  67      38     36.22766      10.33304    
 RWCO     GLN  68      28     27.29626      6.441472    
 RWCO     PRO  69      20     20.28509      5.840733    
 RWCO     ASP  70      20     19.56899      4.187699    
 RWCO     GLY  71      28     28.15307      6.961491    
 RWCO     VAL  72      24     23.34539      3.893818    
 RWCO     LEU  73      33     34.20252      7.477742    
 RWCO     VAL  74      31     30.00219      5.413471    
 RWCO     VAL  75      37     35.65818      6.656730    
 RWCO     ILE  76      29     28.19772      5.111134    
 RWCO     THR  77      21     21.90042      3.596879    
 RWCO     ASN  78      12     12.88025      2.648571    
 RWCO     GLU  79      10     9.675807      1.218547    
 RWCO     ASN  80      11     10.47414      1.007791    
 RWCO     VAL  81      15     15.07170      1.867627    
 RWCO     THR  82      19     19.26615      2.393245    
 RWCO     VAL  83      24     24.41309      4.503386    
 RWCO     TRP  84      25     24.66145      4.796008    
 RWCO     GLN  85      19     18.87678      2.483824    
 RWCO     SER  86      22     21.94618      3.655391    
 RWCO     PRO  87       8     7.693482     0.9275962    
 RWCO     VAL  88      10     9.823754      1.196211    
 RWCO     ALA  89      17     16.17380      2.331012    
 RWCO     GLY  90      16     16.00635      2.520423    
 RWCO     LYS  91      12     10.81634      1.828447    
 RWCO     ALA  92      13     12.92218      3.596010    
 RWCO     GLY  93      19     18.88137      5.706542    
 RWCO     HIS  94      26     25.03251      8.898502    
 RWCO     TYR  95      30     29.70239      8.681702    
 RWCO     VAL  96      27     25.93988      10.40501    
 RWCO     LEU  97      32     32.09881      12.88767    
 RWCO     VAL  98      21     21.28919      7.830632    
 RWCO     LEU  99      28     29.59397      13.70330    
 RWCO     GLN 100      16     16.66657      6.010440    
 RWCO     PRO 101      11     11.67672      5.244250    
 RWCO     ASP 102       9     9.208443      3.299925    
 RWCO     ARG 103      21     20.66105      9.619539    
 RWCO     ASN 104      16     14.96043      4.944527    
 RWCO     VAL 105      31     29.89662      12.53689    
 RWCO     VAL 106      20     19.04828      5.430445    
 RWCO     ILE 107      26     26.80112      7.655766    
 RWCO     TYR 108      18     18.74444      5.368126    
 RWCO     GLY 109      22     21.80269      5.568336    
 RWCO     ASP 110      18     17.45970      4.665190    
 RWCO     ALA 111      16     15.91050      5.038498    
 RWCO     LEU 112       6     5.669662     0.5590873    
 RWCO     TRP 113       4     3.857077     0.1994537    
 RWCO     ALA 114       7     7.157243      1.349722    
 RWCO     THR 115       2     2.592770     7.7220805E-02
 RWCO     GLN 116       3     3.274397     0.2544326    
 RWCO     THR 117       1     1.645629     0.3484747    
 RWCO     VAL 118       8     7.946572      4.671403    
 RWCO     ARG 119       4     4.246081      2.645507    
 >d1b3aa_.txt
 RWCO     PRO   2       2     1.922202     0.4706968    
 RWCO     TYR   3       5     4.795996      1.314061    
 RWCO     SER   4       4     4.564751      1.123256    
 RWCO     SER   5       2     2.460981     0.2839105    
 RWCO     ASP   6       4     3.819240     0.7794785    
 RWCO     THR   7       6     5.565004      1.408502    
 RWCO     THR   8      13     12.80714      3.516801    
 RWCO     PRO   9      17     16.98479      6.341200    
 RWCO     CYS  10      15     15.62236      5.293912    
 RWCO     CYS  11      23     23.11529      8.881827    
 RWCO     PHE  12       8     9.075726      3.087839    
 RWCO     ALA  13       9     10.02975      3.744617    
 RWCO     TYR  14      20     20.21435      7.995450    
 RWCO     ILE  15      20     20.82031      7.964685    
 RWCO     ALA  16       9     8.490201      3.658404    
 RWCO     ARG  17       8     8.462068      3.447051    
 RWCO     PRO  18      17     17.59076      6.822943    
 RWCO     LEU  19      27     26.78963      9.277526    
 RWCO     PRO  20      13     12.31577      3.599105    
 RWCO     ARG  21      16     16.25618      6.663005    
 RWCO     ALA  22       8     8.196471      2.665915    
 RWCO     HIS  23      13     14.56436      3.908493    
 RWCO     ILE  24      26     26.00233      8.330553    
 RWCO     LYS  25      18     16.98064      5.153040    
 RWCO     GLU  26      18     17.95493      6.033936    
 RWCO     TYR  27      24     25.66658      8.576890    
 RWCO     PHE  28      19     19.42365      5.043832    
 RWCO     TYR  29      20     20.60317      4.993250    
 RWCO     THR  30      23     21.76633      4.542865    
 RWCO     SER  31      15     15.22322      3.433141    
 RWCO     GLY  32      12     11.78088      2.426812    
 RWCO     LYS  33      13     12.71981      3.602521    
 RWCO     CYS  34      15     15.01887      3.166288    
 RWCO     SER  35       8     8.194884      1.703512    
 RWCO     ASN  36      18     17.53897      3.785378    
 RWCO     PRO  37      18     17.86449      3.704220    
 RWCO     ALA  38      27     26.76889      6.065566    
 RWCO     VAL  39      30     30.78026      7.461478    
 RWCO     VAL  40      30     29.56326      6.850562    
 RWCO     PHE  41      33     33.22148      7.690034    
 RWCO     VAL  42      18     18.40137      3.705400    
 RWCO     THR  43      17     17.23451      3.866165    
 RWCO     ARG  44      11     11.24843      2.789319    
 RWCO     LYS  45       9     9.099401      1.983104    
 RWCO     ASN  46       9     8.484973      1.540768    
 RWCO     ARG  47      13     13.20657      3.035767    
 RWCO     GLN  48      19     19.64027      5.375472    
 RWCO     VAL  49      29     27.57069      8.300714    
 RWCO     CYS  50      25     25.26436      7.960951    
 RWCO     ALA  51      32     32.02957      8.793687    
 RWCO     ASN  52      23     22.58676      6.586504    
 RWCO     PRO  53      21     20.97127      5.131957    
 RWCO     GLU  54      10     10.37200      2.053020    
 RWCO     LYS  55      18     17.80632      4.948302    
 RWCO     LYS  56       9     9.514756      1.318026    
 RWCO     TRP  57      20     20.17238      6.342685    
 RWCO     VAL  58      28     27.23609      8.221782    
 RWCO     ARG  59      14     15.16100      2.584255    
 RWCO     GLU  60      15     15.47077      3.684933    
 RWCO     TYR  61      28     27.30820      8.880745    
 RWCO     ILE  62      21     22.14731      5.952806    
 RWCO     ASN  63      11     10.76544      1.973702    
 RWCO     SER  64      15     15.24117      5.112464    
 RWCO     LEU  65      19     19.00831      6.983016    
 RWCO     GLU  66       7     8.545646      2.320164    
 RWCO     MET  67       6     6.621349      1.256913    
 RWCO     SER  68       5     5.487611      1.607872    
 >d1b8aa2.txt
 RWCO     PRO 104       6     5.599930     0.1676797    
 RWCO     LEU 105      14     13.38620     0.5318714    
 RWCO     PRO 106      14     14.32442      1.261760    
 RWCO     LEU 107      23     22.55085     0.9010034    
 RWCO     ASP 108      14     14.51750     0.4777377    
 RWCO     PRO 109      18     17.52915     0.7377235    
 RWCO     THR 110       9     8.635891     0.2877661    
 RWCO     GLY 111      13     13.24131     0.5493767    
 RWCO     LYS 112       6     5.571325     0.1112821    
 RWCO     VAL 113      12     11.13356     0.2399844    
 RWCO     LYS 114      10     9.875941     0.2278271    
 RWCO     ALA 115      19     18.57328     0.4779113    
 RWCO     GLU 116      10     9.891047      1.951209    
 RWCO     LEU 117      19     19.68069      9.632324    
 RWCO     ASP 118      15     14.98132      7.624798    
 RWCO     THR 119      14     14.32761      1.514476    
 RWCO     ARG 120      28     27.59336      7.050451    
 RWCO     LEU 121      28     26.89458      13.96011    
 RWCO     ASN 122      17     16.79295      6.436849    
 RWCO     ASN 123      21     20.20725      3.080323    
 RWCO     ARG 124      25     23.54663      8.046151    
 RWCO     PHE 125      16     15.10425      3.056327    
 RWCO     MET 126      19     19.06908      1.281441    
 RWCO     ASP 127      31     29.59594      5.838889    
 RWCO     LEU 128      19     19.82864      2.977389    
 RWCO     ARG 129      17     16.49335     0.6110003    
 RWCO     ARG 130      23     23.12558      2.028429    
 RWCO     PRO 131      16     16.58179      2.962619    
 RWCO     GLU 132      23     22.37863      6.126029    
 RWCO     VAL 133      29     29.05789      6.891466    
 RWCO     MET 134      20     20.15415      3.359390    
 RWCO     ALA 135      28     26.87283      8.975867    
 RWCO     ILE 136      34     33.83576      14.87691    
 RWCO     PHE 137      26     25.59540      8.474903    
 RWCO     LYS 138      24     23.60432      6.144403    
 RWCO     ILE 139      36     36.37189      14.22353    
 RWCO     ARG 140      30     31.32154      13.79839    
 RWCO     SER 141      21     21.06506      5.863761    
 RWCO     SER 142      30     29.37435      9.019835    
 RWCO     VAL 143      39     39.53439      15.94987    
 RWCO     PHE 144      26     26.85736      8.396680    
 RWCO     LYS 145      18     18.84438      3.206065    
 RWCO     ALA 146      31     30.29014      8.468128    
 RWCO     VAL 147      41     39.06548      11.80213    
 RWCO     ARG 148      23     23.65464      3.631115    
 RWCO     ASP 149      18     18.53809      2.455955    
 RWCO     PHE 150      27     26.71820      5.443674    
 RWCO     PHE 151      28     29.23743      5.462026    
 RWCO     HIS 152      14     14.10034      1.199047    
 RWCO     GLU 153      12     11.91321      1.519863    
 RWCO     ASN 154      18     18.61318      3.041058    
 RWCO     GLY 155      14     14.44888      1.751509    
 RWCO     PHE 156      26     27.00937      4.543309    
 RWCO     ILE 157      19     19.31608      2.364901    
 RWCO     GLU 158      20     20.37210      2.173975    
 RWCO     ILE 159      23     23.18189      2.928097    
 RWCO     HIS 160      14     14.38833      1.652411    
 RWCO     THR 161      26     26.52394      3.577626    
 RWCO     PRO 162      23     22.06700      2.481823    
 RWCO     LYS 163      22     22.35056      2.271590    
 RWCO     ILE 164      18     18.37720      1.094142    
 RWCO     ILE 165      28     28.19241      3.757337    
 RWCO     ALA 166      20     18.99114      3.922578    
 RWCO     THR 167      25     23.51066      5.849833    
 RWCO     ALA 168      32     31.37709      8.058545    
 RWCO     THR 169      23     24.08706      6.863909    
 RWCO     GLU 170      29     28.33290      9.752627    
 RWCO     GLY 171      20     20.42513      6.130185    
 RWCO     GLY 172      14     14.57062      3.229852    
 RWCO     THR 173      10     10.15970     0.7686140    
 RWCO     GLU 174      19     18.78667      2.001129    
 RWCO     LEU 175      22     22.82783      1.256445    
 RWCO     PHE 176      20     21.20173      2.483014    
 RWCO     PRO 177      16     16.39839     0.5825011    
 RWCO     MET 178      15     15.26711     0.5705864    
 RWCO     LYS 179       9     8.318805     0.1699986    
 RWCO     TYR 180      12     12.17937     0.3549453    
 RWCO     PHE 181       5     4.560787     0.1062976    
 RWCO     GLU 182       3     2.672426     4.4338722E-02
 RWCO     GLU 183       9     8.922859     0.2719513    
 RWCO     ASP 184      12     12.35132     0.4920348    
 RWCO     ALA 185      18     17.64325     0.6871138    
 RWCO     PHE 186      26     26.15775      1.340480    
 RWCO     LEU 187      25     24.67703      2.102686    
 RWCO     ALA 188      31     30.89593      1.945902    
 RWCO     GLU 189      29     31.52702      3.313619    
 RWCO     SER 190      35     36.03629      6.973078    
 RWCO     PRO 191      33     33.60101      4.738544    
 RWCO     GLN 192      34     35.27942      9.604518    
 RWCO     LEU 193      33     33.69549      9.124900    
 RWCO     TYR 194      26     27.74790      3.741276    
 RWCO     LYS 195      40     39.87397      7.830567    
 RWCO     GLU 196      43     42.17821      14.17582    
 RWCO     ILE 197      30     29.51981      9.064087    
 RWCO     MET 198      31     30.67215      5.592293    
 RWCO     MET 199      32     33.53211      9.637434    
 RWCO     ALA 200      25     25.18535      9.338352    
 RWCO     SER 201      18     18.85137      4.393714    
 RWCO     GLY 202      17     16.31849      3.968875    
 RWCO     LEU 203      24     23.31042      3.057994    
 RWCO     ASP 204      23     22.22949      4.526180    
 RWCO     ARG 205      29     27.98104      4.717833    
 RWCO     VAL 206      32     32.01068      4.565018    
 RWCO     TYR 207      35     35.42643      6.253383    
 RWCO     GLU 208      33     33.53716      5.441505    
 RWCO     ILE 209      29     29.93603      6.234401    
 RWCO     ALA 210      25     26.57077      3.936700    
 RWCO     PRO 211      26     25.40441      4.817728    
 RWCO     ILE 212      34     33.64499      6.115554    
 RWCO     PHE 213      25     24.96475      2.756611    
 RWCO     ARG 214      26     26.20327      4.165461    
 RWCO     ALA 215      20     20.90931      3.544549    
 RWCO     GLU 216      20     21.11709      4.452285    
 RWCO     GLU 217      10     9.775706      1.756478    
 RWCO     HIS 218      12     11.74110      2.351936    
 RWCO     ASN 219      15     14.99522      5.690770    
 RWCO     THR 220      17     16.96998      6.145514    
 RWCO     THR 221      18     18.74149      8.846506    
 RWCO     ARG 222      27     28.06425      11.93135    
 RWCO     HIS 223      26     26.96010      8.695704    
 RWCO     LEU 224      31     32.60774      11.70601    
 RWCO     ASN 225      27     26.53691      7.818909    
 RWCO     GLU 226      27     26.71106      8.612403    
 RWCO     ALA 227      34     34.39570      10.87503    
 RWCO     TRP 228      28     29.68208      9.807035    
 RWCO     SER 229      33     33.83516      8.256566    
 RWCO     ILE 230      40     39.65614      10.42398    
 RWCO     ASP 231      39     39.95479      8.487597    
 RWCO     SER 232      44     43.96636      9.112449    
 RWCO     GLU 233      45     44.36373      9.862873    
 RWCO     MET 234      36     37.09883      7.435153    
 RWCO     ALA 235      29     28.55853      6.829257    
 RWCO     PHE 236      16     16.13248      4.121338    
 RWCO     ILE 237      26     25.72425      5.806557    
 RWCO     GLU 238      13     12.82605      3.128171    
 RWCO     ASP 239      20     20.28549      5.403946    
 RWCO     GLU 240      35     35.68532      9.788214    
 RWCO     GLU 241      19     20.40082      3.902303    
 RWCO     GLU 242      22     22.65977      4.398720    
 RWCO     VAL 243      36     37.44438      8.547957    
 RWCO     MET 244      37     36.58496      7.644152    
 RWCO     SER 245      23     22.80943      3.023406    
 RWCO     PHE 246      33     34.22903      6.433393    
 RWCO     LEU 247      43     43.76362      9.336429    
 RWCO     GLU 248      31     31.74224      5.288574    
 RWCO     ARG 249      23     23.67654      3.085341    
 RWCO     LEU 250      40     39.46905      8.260167    
 RWCO     VAL 251      40     39.88336      9.160406    
 RWCO     ALA 252      27     27.38464      3.633870    
 RWCO     HIS 253      26     27.09190      4.836666    
 RWCO     ALA 254      39     38.99515      9.403117    
 RWCO     ILE 255      34     34.63503      6.432114    
 RWCO     ASN 256      23     22.76015      2.748817    
 RWCO     TYR 257      27     26.82738      5.318433    
 RWCO     VAL 258      34     34.43898      6.870435    
 RWCO     ARG 259      23     22.47463      2.561982    
 RWCO     GLU 260      15     15.04153      1.405137    
 RWCO     HIS 261      18     17.52932      3.092082    
 RWCO     ASN 262      28     28.10155      6.032126    
 RWCO     ALA 263      16     15.68221      1.599839    
 RWCO     LYS 264      15     14.46045      2.601075    
 RWCO     GLU 265      27     26.26673      6.450134    
 RWCO     LEU 266      23     23.76377      4.204083    
 RWCO     ASP 267      12     12.26318      1.734659    
 RWCO     ILE 268      15     15.98631      4.371904    
 RWCO     LEU 269      25     24.20527      6.881191    
 RWCO     ASN 270       9     9.454018      2.213974    
 RWCO     PHE 271      18     19.97976      4.305552    
 RWCO     GLU 272      11     10.95576      1.476138    
 RWCO     LEU 273      29     28.66473      4.823431    
 RWCO     GLU 274      18     19.14626      2.898537    
 RWCO     GLU 275      11     12.16707     0.8782929    
 RWCO     PRO 276      24     23.57256      2.557418    
 RWCO     LYS 277      15     14.98001      1.353803    
 RWCO     LEU 278      19     18.53991      1.576823    
 RWCO     PRO 279      16     16.33292      1.634917    
 RWCO     PHE 280      31     30.48438      3.894117    
 RWCO     PRO 281      25     26.50265      2.861610    
 RWCO     ARG 282      24     24.23589      2.789195    
 RWCO     VAL 283      30     30.19314      3.071752    
 RWCO     SER 284      24     22.95000      2.621439    
 RWCO     TYR 285      32     32.36131      3.525134    
 RWCO     ASP 286      18     18.98680      1.586836    
 RWCO     LYS 287      20     20.28197      1.289011    
 RWCO     ALA 288      36     36.08170      2.689394    
 RWCO     LEU 289      27     26.62422      1.312461    
 RWCO     GLU 290      15     15.83684     0.4419230    
 RWCO     ILE 291      27     26.20203      1.268484    
 RWCO     LEU 292      27     26.98520      1.057106    
 RWCO     GLY 293      16     15.82498     0.4410623    
 RWCO     ASP 294      11     11.59180     0.3592745    
 RWCO     LEU 295      17     17.06523     0.6448662    
 RWCO     GLY 296      10     9.677354     0.2468027    
 RWCO     LYS 297      20     19.69148     0.5916546    
 RWCO     GLU 298      14     13.43589     0.2803895    
 RWCO     ILE 299      25     24.41620     0.8330714    
 RWCO     PRO 300      11     11.00262     0.4317178    
 RWCO     TRP 301      18     17.51349      1.074257    
 RWCO     GLY 302      16     16.12962      1.246943    
 RWCO     GLU 303      14     13.77808     0.6304724    
 RWCO     ASP 304      20     20.65954      1.454989    
 RWCO     ILE 305      32     33.34175      1.954602    
 RWCO     ASP 306      14     15.29762     0.7027549    
 RWCO     THR 307      17     16.43283      2.008267    
 RWCO     GLU 308      15     14.77201     0.5751699    
 RWCO     GLY 309      26     26.37315      1.367332    
 RWCO     GLU 310      28     28.50145      2.516469    
 RWCO     ARG 311      18     19.10313      1.439962    
 RWCO     LEU 312      24     24.01944      1.090946    
 RWCO     LEU 313      38     38.15222      2.280380    
 RWCO     GLY 314      34     32.84838      2.265385    
 RWCO     LYS 315      20     19.68199     0.9476267    
 RWCO     TYR 316      25     26.00065      1.376179    
 RWCO     MET 317      29     28.33913      1.723015    
 RWCO     MET 318      18     18.25555      1.158362    
 RWCO     GLU 319      10     10.92690     0.3531447    
 RWCO     ASN 320      14     13.62544     0.6664937    
 RWCO     GLU 321      16     15.81556     0.9668991    
 RWCO     ASN 322      13     12.74334     0.8556815    
 RWCO     ALA 323      25     25.75930      2.202023    
 RWCO     PRO 324      28     29.28992      3.783050    
 RWCO     LEU 325      38     38.79299      5.455338    
 RWCO     TYR 326      38     37.42868      3.627896    
 RWCO     PHE 327      37     38.02070      4.934838    
 RWCO     LEU 328      41     40.37340      3.723474    
 RWCO     TYR 329      37     35.81759      4.437109    
 RWCO     GLN 330      32     31.41492      3.089828    
 RWCO     TYR 331      34     34.32714      2.671247    
 RWCO     PRO 332      26     25.89685      1.778392    
 RWCO     SER 333      27     25.88138      1.625463    
 RWCO     GLU 334      20     19.03178      1.361986    
 RWCO     ALA 335      24     24.18029      1.668111    
 RWCO     LYS 336      32     32.19114      2.698243    
 RWCO     PRO 337      31     31.89175      5.767071    
 RWCO     PHE 338      32     31.85951      5.581861    
 RWCO     TYR 339      42     41.63488      8.183330    
 RWCO     ILE 340      38     37.07830      4.112349    
 RWCO     MET 341      34     33.10767      3.706354    
 RWCO     LYS 342      29     28.53386      1.613285    
 RWCO     TYR 343      20     19.97603      1.474724    
 RWCO     ASP 344      12     11.73035     0.7176740    
 RWCO     ASN 345       7     5.803835     0.1603576    
 RWCO     LYS 346      11     11.35825     0.6412508    
 RWCO     PRO 347      15     14.70988     0.6400273    
 RWCO     GLU 348      15     15.59086      1.080878    
 RWCO     ILE 349      23     24.08482      1.857644    
 RWCO     CYS 350      34     33.14481      2.291882    
 RWCO     ARG 351      36     36.28695      4.510702    
 RWCO     ALA 352      37     37.44298      3.794516    
 RWCO     PHE 353      40     39.73859      6.038825    
 RWCO     ASP 354      37     38.33641      4.727055    
 RWCO     LEU 355      43     42.65973      7.082295    
 RWCO     GLU 356      36     37.47548      4.999099    
 RWCO     TYR 357      39     38.07853      6.511006    
 RWCO     ARG 358      28     28.25001      4.381944    
 RWCO     GLY 359      29     30.56321      4.113792    
 RWCO     VAL 360      35     33.94895      5.465369    
 RWCO     GLU 361      33     33.18815      4.473608    
 RWCO     ILE 362      40     39.60952      7.618100    
 RWCO     SER 363      37     36.78377      7.515968    
 RWCO     SER 364      34     34.42156      6.173908    
 RWCO     GLY 365      43     40.98582      8.540580    
 RWCO     GLY 366      41     41.59204      7.947396    
 RWCO     GLN 367      36     36.62255      7.401229    
 RWCO     ARG 368      40     40.96941      8.508601    
 RWCO     GLU 369      34     34.07566      3.223657    
 RWCO     HIS 370      29     29.90907      5.442511    
 RWCO     ARG 371      19     19.13099      1.229634    
 RWCO     HIS 372      21     20.89433      1.794908    
 RWCO     ASP 373      11     11.47003     0.3807305    
 RWCO     ILE 374      22     20.79352      1.141158    
 RWCO     LEU 375      30     29.70609      2.891296    
 RWCO     VAL 376      22     21.98922     0.8216888    
 RWCO     GLU 377      16     15.86389     0.6591865    
 RWCO     GLN 378      28     27.74930      2.225047    
 RWCO     ILE 379      27     26.57113      3.754528    
 RWCO     LYS 380      13     13.37238     0.3621316    
 RWCO     GLU 381      18     17.95219      1.347534    
 RWCO     LYS 382      22     21.86960      3.859676    
 RWCO     GLY 383      12     12.54940      2.819829    
 RWCO     LEU 384      21     20.96604      4.629866    
 RWCO     ASN 385      14     14.32079      3.259416    
 RWCO     PRO 386      20     20.77284      1.484293    
 RWCO     GLU 387      11     10.61322      1.405144    
 RWCO     SER 388      20     19.45278      6.112304    
 RWCO     PHE 389      28     28.89312      7.455253    
 RWCO     GLU 390      16     15.19283      3.090195    
 RWCO     PHE 391      16     16.48938      6.584948    
 RWCO     TYR 392      32     33.02755      10.77713    
 RWCO     LEU 393      29     28.07623      4.101570    
 RWCO     LYS 394      16     15.10666      2.745781    
 RWCO     ALA 395      27     25.83129      7.516174    
 RWCO     PHE 396      28     28.17705      4.417319    
 RWCO     ARG 397      14     14.03669      1.601295    
 RWCO     TYR 398       9     9.204923      2.515600    
 RWCO     GLY 399      13     13.61036      3.624662    
 RWCO     MET 400      26     25.80657      6.815517    
 RWCO     PRO 401      23     22.79443      8.728400    
 RWCO     PRO 402      25     25.12148      8.070850    
 RWCO     HIS 403      41     39.04932      14.64785    
 RWCO     GLY 404      40     40.65416      14.80231    
 RWCO     GLY 405      45     44.50466      17.93145    
 RWCO     PHE 406      43     42.71835      15.65858    
 RWCO     GLY 407      37     38.26805      14.92257    
 RWCO     LEU 408      41     42.13065      16.59948    
 RWCO     GLY 409      43     40.92122      14.85765    
 RWCO     ALA 410      35     35.22128      15.89376    
 RWCO     GLU 411      38     38.40509      12.35512    
 RWCO     ARG 412      34     36.40356      9.470881    
 RWCO     LEU 413      43     41.59724      14.59982    
 RWCO     ILE 414      41     40.52501      16.23699    
 RWCO     LYS 415      31     31.46098      8.364381    
 RWCO     GLN 416      33     33.91209      7.461192    
 RWCO     MET 417      41     40.18515      15.03302    
 RWCO     LEU 418      37     35.05314      14.32494    
 RWCO     ASP 419      20     21.37161      5.584470    
 RWCO     LEU 420      26     26.53996      9.130503    
 RWCO     PRO 421      12     12.17922      3.355152    
 RWCO     ASN 422      24     22.98617      9.030055    
 RWCO     ILE 423      33     32.64249      9.770523    
 RWCO     ARG 424      32     31.47346      14.03855    
 RWCO     GLU 425      29     29.64300      14.55704    
 RWCO     VAL 426      35     34.65400      13.91113    
 RWCO     ILE 427      27     29.89142      11.64117    
 RWCO     LEU 428      22     22.17934      13.75665    
 RWCO     PHE 429      20     19.44843      9.916281    
 RWCO     PRO 430      28     29.26171      11.89554    
 RWCO     ARG 431      26     25.42398      10.55513    
 RWCO     ASP 432      26     25.25273      11.76092    
 RWCO     ARG 433      13     13.50051      7.202488    
 RWCO     ARG 434      10     10.37417      4.969873    
 RWCO     ARG 435      16     17.91682      8.234309    
 RWCO     LEU 436       8     9.595814      3.448358    
 RWCO     THR 437       9     8.387811      3.574296    
 RWCO     PRO 438      15     15.04592      9.088431    
 >d1b8oa_.txt
 RWCO     ASN   3      23     23.98499      9.339048    
 RWCO     GLY   4      17     16.70476      5.147859    
 RWCO     TYR   5      29     26.89743      7.608099    
 RWCO     THR   6      14     13.34524      3.045947    
 RWCO     TYR   7      19     19.05694      5.767408    
 RWCO     GLU   8      13     12.90994      2.151315    
 RWCO     ASP   9      20     20.58346      3.608221    
 RWCO     TYR  10      30     30.70144      7.797119    
 RWCO     GLN  11      19     19.59258      3.710841    
 RWCO     ASP  12      18     17.55355      1.932628    
 RWCO     THR  13      29     28.46380      4.332545    
 RWCO     ALA  14      30     29.29569      5.068510    
 RWCO     LYS  15      15     14.88698      1.645543    
 RWCO     TRP  16      18     18.65806      2.126765    
 RWCO     LEU  17      31     31.53627      4.405149    
 RWCO     LEU  18      19     19.50225      2.550757    
 RWCO     SER  19      10     10.45245     0.6518288    
 RWCO     HIS  20      15     15.60688      1.409908    
 RWCO     THR  21      20     20.70055      2.288093    
 RWCO     GLU  22      11     10.60312      1.027994    
 RWCO     GLN  23      28     27.39561      3.551758    
 RWCO     ARG  24      20     19.33444      2.920920    
 RWCO     PRO  25      38     36.57388      7.744886    
 RWCO     GLN  26      24     23.78440      7.642961    
 RWCO     VAL  27      39     38.01482      15.10656    
 RWCO     ALA  28      44     44.05531      14.50130    
 RWCO     VAL  29      47     46.83044      16.33999    
 RWCO     ILE  30      47     46.36437      15.55891    
 RWCO     CYS  31      42     41.39046      12.48115    
 RWCO     GLY  32      43     42.99498      16.94000    
 RWCO     SER  33      39     40.25592      18.86536    
 RWCO     GLY  34      31     33.41283      15.24544    
 RWCO     LEU  35      44     43.35288      19.41063    
 RWCO     GLY  36      36     34.54903      10.01127    
 RWCO     GLY  37      31     30.10462      11.27403    
 RWCO     LEU  38      42     40.45729      15.45136    
 RWCO     VAL  39      34     32.92717      6.177585    
 RWCO     ASN  40      20     20.36502      7.173667    
 RWCO     LYS  41      24     22.83751      8.894876    
 RWCO     LEU  42      31     30.29217      5.367155    
 RWCO     THR  43      16     15.47117      2.484056    
 RWCO     GLN  44      16     15.33105      1.311740    
 RWCO     ALA  45      22     21.33368      1.599638    
 RWCO     GLN  46      22     21.67865      1.678121    
 RWCO     THR  47      22     22.09229      1.504597    
 RWCO     PHE  48      26     26.73564      2.203625    
 RWCO     ASP  49      13     14.84374     0.8269714    
 RWCO     TYR  50      26     26.96510      2.170908    
 RWCO     SER  51      13     12.16571     0.3935688    
 RWCO     GLU  52      14     13.76395     0.8002902    
 RWCO     ILE  53      28     27.87088      2.565186    
 RWCO     PRO  54      19     19.85524      2.344167    
 RWCO     ASN  55      24     24.60547      3.341978    
 RWCO     PHE  56      32     29.88494      3.041630    
 RWCO     PRO  57      30     30.21234      3.223759    
 RWCO     GLU  58      22     21.32289      1.410660    
 RWCO     SER  59      28     29.06597      2.388922    
 RWCO     THR  60      16     16.59768      1.580948    
 RWCO     VAL  61      27     27.57793      6.093242    
 RWCO     PRO  62      18     16.30164      5.411376    
 RWCO     GLY  63      26     26.13685      8.067818    
 RWCO     HIS  64      28     30.60991      4.745788    
 RWCO     ALA  65      27     26.77811      2.015872    
 RWCO     GLY  66      29     29.56081      1.812049    
 RWCO     ARG  67      28     27.62639      1.761548    
 RWCO     LEU  68      41     41.57806      3.877914    
 RWCO     VAL  69      33     33.81466      2.964466    
 RWCO     PHE  70      33     32.39418      3.414294    
 RWCO     GLY  71      30     29.70275      3.741356    
 RWCO     ILE  72      22     22.26595      3.571628    
 RWCO     LEU  73      33     33.12297      9.677273    
 RWCO     ASN  74      20     20.55451      9.086424    
 RWCO     GLY  75      15     15.54153      5.051467    
 RWCO     ARG  76      29     27.14982      7.910327    
 RWCO     ALA  77      27     27.22541      4.376015    
 RWCO     CYS  78      39     39.60552      7.671509    
 RWCO     VAL  79      42     42.48140      5.203542    
 RWCO     MET  80      44     43.74615      6.762579    
 RWCO     MET  81      44     45.16003      5.793730    
 RWCO     GLN  82      33     33.34473      3.975529    
 RWCO     GLY  83      38     38.26361      5.134830    
 RWCO     ARG  84      45     45.28687      6.899816    
 RWCO     PHE  85      31     33.98348      4.805810    
 RWCO     HIS  86      35     34.36266      7.404856    
 RWCO     MET  87      31     30.41840      7.106413    
 RWCO     TYR  88      21     20.23095      5.332194    
 RWCO     GLU  89      21     20.32294      3.085281    
 RWCO     GLY  90      14     14.75923      2.174440    
 RWCO     TYR  91      24     25.15650      3.775805    
 RWCO     PRO  92      21     20.99221      3.178358    
 RWCO     PHE  93      38     35.99431      8.030197    
 RWCO     TRP  94      30     29.31957      6.014143    
 RWCO     LYS  95      25     25.87293      3.869622    
 RWCO     VAL  96      37     37.97445      7.408382    
 RWCO     THR  97      41     41.78285      9.396573    
 RWCO     PHE  98      34     35.40848      6.489437    
 RWCO     PRO  99      47     45.16245      7.593785    
 RWCO     VAL 100      43     42.28774      9.485574    
 RWCO     ARG 101      43     39.47744      9.442988    
 RWCO     VAL 102      37     37.55582      8.043880    
 RWCO     PHE 103      40     39.28786      8.012591    
 RWCO     ARG 104      33     31.68305      7.546532    
 RWCO     LEU 105      27     27.70179      6.749025    
 RWCO     LEU 106      32     31.81131      6.835748    
 RWCO     GLY 107      20     21.89384      4.867841    
 RWCO     VAL 108      34     34.01525      7.560485    
 RWCO     GLU 109      23     22.01743      5.842612    
 RWCO     THR 110      32     32.25166      9.554935    
 RWCO     LEU 111      43     42.12109      10.67475    
 RWCO     VAL 112      46     46.09080      14.09923    
 RWCO     VAL 113      48     45.59941      12.31998    
 RWCO     THR 114      44     44.06083      13.96653    
 RWCO     ASN 115      44     43.76388      12.68812    
 RWCO     ALA 116      48     46.76522      15.68230    
 RWCO     ALA 117      48     47.85212      13.55178    
 RWCO     GLY 118      40     40.94152      12.76663    
 RWCO     GLY 119      37     37.26331      10.26831    
 RWCO     LEU 120      35     34.43077      9.915278    
 RWCO     ASN 121      25     26.70632      6.610267    
 RWCO     PRO 122      13     14.02635      4.089874    
 RWCO     ASN 123      14     13.66234      2.874430    
 RWCO     PHE 124      28     29.07069      6.772288    
 RWCO     GLU 125      18     18.61591      4.300395    
 RWCO     VAL 126      24     23.21437      7.481209    
 RWCO     GLY 127      32     31.06260      10.27022    
 RWCO     ASP 128      35     33.15889      8.257264    
 RWCO     ILE 129      40     40.71106      11.37354    
 RWCO     MET 130      42     41.44268      7.975133    
 RWCO     LEU 131      37     36.07036      7.701953    
 RWCO     ILE 132      39     39.64539      8.416109    
 RWCO     ARG 133      28     27.90127      5.595058    
 RWCO     ASP 134      26     26.10972      5.197885    
 RWCO     HIS 135      38     38.24394      8.032053    
 RWCO     ILE 136      28     27.74238      5.435928    
 RWCO     ASN 137      32     31.00268      5.345263    
 RWCO     LEU 138      24     24.57446      4.617939    
 RWCO     PRO 139      26     26.80593      4.331180    
 RWCO     GLY 140      19     19.57861      2.435488    
 RWCO     PHE 141      11     11.22570      1.325265    
 RWCO     SER 142      10     9.446451     0.9108431    
 RWCO     GLY 143      12     11.71624     0.9885901    
 RWCO     GLU 144      20     21.60553      3.076499    
 RWCO     ASN 145      26     25.44127      3.813900    
 RWCO     PRO 146      36     36.59554      7.321757    
 RWCO     LEU 147      28     30.20508      4.509974    
 RWCO     ARG 148      18     18.61184      3.037325    
 RWCO     GLY 149      11     11.55205      2.099261    
 RWCO     PRO 150      11     10.70319      2.725556    
 RWCO     ASN 151      15     15.09857      1.909982    
 RWCO     GLU 152      24     23.61819      6.215773    
 RWCO     GLU 153       8     8.290371      1.165978    
 RWCO     ARG 154      14     13.82337      4.204271    
 RWCO     PHE 155      29     28.43538      6.874919    
 RWCO     GLY 156      18     18.65216      3.154231    
 RWCO     VAL 157      11     11.56315      1.225906    
 RWCO     ARG 158      10     9.947989     0.4986806    
 RWCO     PHE 159       8     7.675450     0.6869838    
 RWCO     PRO 160      22     20.97813      2.650151    
 RWCO     ALA 161       9     9.490181      1.127980    
 RWCO     MET 162      19     20.77511      2.850251    
 RWCO     SER 163       7     8.085787     0.7320817    
 RWCO     ASP 164      14     14.09600      1.621290    
 RWCO     ALA 165      32     31.21168      4.881524    
 RWCO     TYR 166      34     32.97774      4.711841    
 RWCO     ASP 167      27     26.73279      4.865650    
 RWCO     ARG 168      15     14.72753      1.335038    
 RWCO     ASP 169      13     13.53164      2.003548    
 RWCO     MET 170      29     28.28917      5.380540    
 RWCO     ARG 171      27     26.68106      3.305565    
 RWCO     GLN 172      16     15.27975      1.471760    
 RWCO     LYS 173      21     21.53501      3.804509    
 RWCO     ALA 174      31     32.46529      5.099299    
 RWCO     HIS 175      23     22.58764      2.531673    
 RWCO     SER 176      15     14.79802      1.982220    
 RWCO     THR 177      25     25.28398      4.978680    
 RWCO     TRP 178      27     26.37331      3.835931    
 RWCO     LYS 179      11     11.60532     0.9472525    
 RWCO     GLN 180      14     13.70873      2.491843    
 RWCO     MET 181      20     19.81619      3.602167    
 RWCO     GLY 182      10     10.48241      1.359323    
 RWCO     GLU 183      18     17.65314      2.823993    
 RWCO     GLN 184       8     7.817457      1.159024    
 RWCO     ARG 185      16     16.86794      2.878610    
 RWCO     GLU 186      14     15.31566      1.774244    
 RWCO     LEU 187      32     29.84545      3.977205    
 RWCO     GLN 188      29     29.55677      4.749141    
 RWCO     GLU 189      25     25.15187      3.490905    
 RWCO     GLY 190      28     29.36381      4.762281    
 RWCO     THR 191      27     28.83387      4.187212    
 RWCO     TYR 192      42     43.14307      6.857824    
 RWCO     VAL 193      37     37.20706      5.023746    
 RWCO     MET 194      39     38.28357      6.786891    
 RWCO     LEU 195      36     34.39420      4.838483    
 RWCO     GLY 196      27     27.02316      5.169677    
 RWCO     GLY 197      19     19.74666      3.825938    
 RWCO     PRO 198      16     15.85924      4.507931    
 RWCO     ASN 199      11     11.10393      1.387345    
 RWCO     PHE 200      25     25.12243      3.738718    
 RWCO     GLU 201      29     28.65235      2.992121    
 RWCO     THR 202      16     14.90958      1.327101    
 RWCO     VAL 203      17     16.81042      1.954250    
 RWCO     ALA 204      11     10.86145     0.8419682    
 RWCO     GLU 205      22     21.79647      1.685179    
 RWCO     CYS 206      28     28.52571      3.280300    
 RWCO     ARG 207      17     16.79904      1.553901    
 RWCO     LEU 208      17     16.54492      1.285489    
 RWCO     LEU 209      27     29.04672      3.144388    
 RWCO     ARG 210      25     24.96240      3.221607    
 RWCO     ASN 211      10     11.63691      1.071820    
 RWCO     LEU 212      20     19.45160      2.369173    
 RWCO     GLY 213      16     16.83051      2.423092    
 RWCO     ALA 214      33     32.91253      5.182940    
 RWCO     ASP 215      31     31.81393      6.258563    
 RWCO     ALA 216      48     45.37115      8.253882    
 RWCO     VAL 217      44     43.82725      6.137626    
 RWCO     GLY 218      48     44.98259      9.324858    
 RWCO     MET 219      37     35.99777      9.843596    
 RWCO     SER 220      44     44.32296      14.99232    
 RWCO     THR 221      48     47.84719      13.40958    
 RWCO     VAL 222      43     43.31525      9.518809    
 RWCO     PRO 223      42     41.81503      12.66334    
 RWCO     GLU 224      45     45.18309      15.11605    
 RWCO     VAL 225      39     40.37375      9.274158    
 RWCO     ILE 226      36     35.75377      8.583264    
 RWCO     VAL 227      39     39.31072      13.15022    
 RWCO     ALA 228      38     38.61932      10.91159    
 RWCO     ARG 229      33     31.52747      6.878695    
 RWCO     HIS 230      32     31.01609      8.148389    
 RWCO     CYS 231      33     32.98335      11.28109    
 RWCO     GLY 232      24     24.03631      6.685040    
 RWCO     LEU 233      37     35.65664      12.28591    
 RWCO     ARG 234      27     26.42894      8.186568    
 RWCO     VAL 235      42     39.94395      11.19963    
 RWCO     PHE 236      36     36.78886      10.77207    
 RWCO     GLY 237      44     44.43565      13.42795    
 RWCO     PHE 238      42     43.06053      13.18923    
 RWCO     SER 239      47     47.07639      13.23505    
 RWCO     LEU 240      45     44.81326      14.09840    
 RWCO     ILE 241      37     36.61183      9.625568    
 RWCO     THR 242      39     38.60987      10.46487    
 RWCO     ASN 243      33     33.93488      6.746827    
 RWCO     LYS 244      29     28.32225      6.415525    
 RWCO     VAL 245      34     34.74938      6.318242    
 RWCO     ILE 246      22     22.10581      3.101851    
 RWCO     MET 247      24     23.05240      4.372641    
 RWCO     ASP 248      11     11.14870      1.291766    
 RWCO     TYR 249       8     8.176488     0.8371981    
 RWCO     GLU 250       4     4.035839     0.2058939    
 RWCO     SER 251       9     9.878345     0.5607215    
 RWCO     GLN 252       3     3.503542     7.5523742E-02
 RWCO     GLY 253      12     12.65054     0.7687459    
 RWCO     LYS 254      14     13.32195      1.089275    
 RWCO     ALA 255      28     27.89776      4.928726    
 RWCO     ASN 256      14     14.37684      2.335547    
 RWCO     HIS 257      22     22.02363      7.383066    
 RWCO     GLU 258      14     13.81594      3.611487    
 RWCO     GLU 259      19     19.95188      4.177985    
 RWCO     VAL 260      34     33.27429      10.43975    
 RWCO     LEU 261      22     22.93178      8.988052    
 RWCO     GLU 262      18     17.67474      4.725263    
 RWCO     ALA 263      31     30.41319      8.834959    
 RWCO     GLY 264      33     33.44960      12.42056    
 RWCO     LYS 265      22     21.54291      7.659394    
 RWCO     GLN 266      17     17.32125      4.148010    
 RWCO     ALA 267      33     33.37391      10.95159    
 RWCO     ALA 268      28     27.66238      11.99554    
 RWCO     GLN 269      16     16.83544      5.744072    
 RWCO     LYS 270      25     24.75753      6.510135    
 RWCO     LEU 271      40     39.19394      15.51777    
 RWCO     GLU 272      27     26.83451      12.49820    
 RWCO     GLN 273      22     21.16413      7.006445    
 RWCO     PHE 274      37     35.85741      11.47891    
 RWCO     VAL 275      40     41.41913      19.30665    
 RWCO     SER 276      29     28.30320      13.88860    
 RWCO     LEU 277      25     24.50699      7.934006    
 RWCO     LEU 278      35     35.75582      14.09333    
 RWCO     MET 279      30     28.99576      16.07911    
 RWCO     ALA 280      16     15.35347      6.391376    
 RWCO     SER 281      24     25.20117      9.428433    
 RWCO     ILE 282      31     31.02898      15.12624    
 >d1bco_1.txt
 RWCO     THR 481       6     5.684757      1.125975    
 RWCO     GLU 482       9     9.625513      4.254398    
 RWCO     GLU 483      10     10.28272      5.296052    
 RWCO     GLN 484       5     5.064936      1.011060    
 RWCO     LYS 485       9     8.990960      3.727153    
 RWCO     ARG 486      23     21.54220      11.58756    
 RWCO     MET 487      11     11.79824      4.481111    
 RWCO     LEU 488      10     9.832131      2.931895    
 RWCO     LEU 489      22     21.70263      10.60315    
 RWCO     LEU 490      16     15.82678      7.234266    
 RWCO     PRO 491      17     16.59435      7.565649    
 RWCO     ALA 492      23     22.92137      9.458544    
 RWCO     GLU 493      12     11.06613      4.151173    
 RWCO     ALA 494      17     17.21455      7.918798    
 RWCO     VAL 495      26     26.05686      9.018589    
 RWCO     ASN 496      17     16.79139      4.418363    
 RWCO     VAL 497      30     28.90790      10.35809    
 RWCO     SER 498      14     15.13264      3.863184    
 RWCO     ARG 499      10     10.00910      2.484856    
 RWCO     LYS 500      14     13.64356      3.539927    
 RWCO     GLY 501      25     25.08182      8.265594    
 RWCO     GLU 502      20     22.02352      6.537501    
 RWCO     PHE 503      32     31.41217      9.349808    
 RWCO     THR 504      20     20.25794      4.946749    
 RWCO     LEU 505      28     27.93105      7.621919    
 RWCO     LYS 506      11     12.78607      1.749049    
 RWCO     VAL 507      19     19.70131      4.575236    
 RWCO     GLY 508       9     9.692906      1.397216    
 RWCO     GLY 509       6     6.147400     0.8196808    
 RWCO     SER 510       5     4.717384     0.9838133    
 RWCO     LEU 511      14     13.75711      2.791533    
 RWCO     LYS 512       9     9.179087      1.544046    
 RWCO     GLY 513       9     9.261741      1.200649    
 RWCO     ALA 514      13     12.91437      2.447747    
 RWCO     LYS 515      11     11.55546      2.282919    
 RWCO     ASN 516      25     25.04990      6.197683    
 RWCO     VAL 517      20     19.85741      5.091797    
 RWCO     TYR 518      32     32.96468      8.956829    
 RWCO     TYR 519      21     22.40302      6.084422    
 RWCO     ASN 520      24     24.78893      6.673667    
 RWCO     MET 521      13     12.84980      3.439684    
 RWCO     ALA 522      16     17.26424      4.276166    
 RWCO     LEU 523      29     28.99238      6.838414    
 RWCO     MET 524      18     17.06336      3.671352    
 RWCO     ASN 525      10     10.26304      2.182238    
 RWCO     ALA 526      14     14.56935      3.058294    
 RWCO     GLY 527      14     13.37263      2.830233    
 RWCO     VAL 528      25     25.90440      6.425112    
 RWCO     LYS 529      13     14.08400      4.018258    
 RWCO     LYS 530      18     18.09670      5.263595    
 RWCO     VAL 531      37     35.84358      9.371968    
 RWCO     VAL 532      26     25.92600      8.239160    
 RWCO     VAL 533      36     35.70162      10.33229    
 RWCO     ARG 534      31     28.82219      9.852532    
 RWCO     PHE 535      27     27.80665      7.885511    
 RWCO     ASP 536      17     16.83178      5.192440    
 RWCO     PRO 537      14     15.91034      4.918565    
 RWCO     GLN 538      10     9.414777      2.406158    
 RWCO     GLN 539      19     18.00100      4.388951    
 RWCO     LEU 540      28     26.66071      7.739083    
 RWCO     HIS 541      17     17.35418      4.245922    
 RWCO     SER 542      12     13.18557      2.301495    
 RWCO     THR 543      20     20.05663      4.600868    
 RWCO     VAL 544      36     34.83440      10.23406    
 RWCO     TYR 545      32     30.48616      10.40741    
 RWCO     CYS 546      38     36.08253      11.43255    
 RWCO     TYR 547      27     27.06898      9.389525    
 RWCO     THR 548      18     17.60414      4.161324    
 RWCO     LEU 549      16     15.27684      5.564865    
 RWCO     ASP 550       8     7.804559      1.783320    
 RWCO     GLY 551      16     15.39897      5.555013    
 RWCO     ARG 552      13     12.90959      3.278312    
 RWCO     PHE 553      21     20.71118      8.542015    
 RWCO     ILE 554      27     27.74841      8.791767    
 RWCO     CYS 555      26     25.52876      8.809913    
 RWCO     GLU 556      24     23.23267      8.361810    
 RWCO     ALA 557      35     33.09824      13.18747    
 RWCO     GLU 558      20     18.98282      7.006902    
 RWCO     CYS 559      21     21.28159      9.121813    
 RWCO     LEU 560      18     17.43398      8.954464    
 >d1bd8__.txt
 RWCO     ARG   7      12     11.97965      1.397181    
 RWCO     ALA   8      20     20.11103      2.715331    
 RWCO     GLY   9      27     26.46070      4.180038    
 RWCO     ASP  10      18     18.35316      2.468890    
 RWCO     ARG  11      20     20.51157      2.011530    
 RWCO     LEU  12      37     37.60913      5.455055    
 RWCO     SER  13      32     31.89395      4.557140    
 RWCO     GLY  14      26     25.55189      3.123197    
 RWCO     ALA  15      30     29.92779      3.482529    
 RWCO     ALA  16      39     38.91332      6.245662    
 RWCO     ALA  17      23     23.62375      3.269471    
 RWCO     ARG  18      16     16.25817      1.698455    
 RWCO     GLY  19      23     22.35124      3.428292    
 RWCO     ASP  20      19     19.32426      1.895280    
 RWCO     VAL  21      20     20.99843      2.806561    
 RWCO     GLN  22      14     13.54082      1.173384    
 RWCO     GLU  23      23     23.12652      1.876238    
 RWCO     VAL  24      35     35.55578      4.163260    
 RWCO     ARG  25      22     21.26276      2.241197    
 RWCO     ARG  26      14     14.71478     0.9570944    
 RWCO     LEU  27      27     27.98534      2.473838    
 RWCO     LEU  28      29     29.58180      3.282831    
 RWCO     HIS  29      14     13.95305      1.200210    
 RWCO     ARG  30       7     8.337298     0.4338715    
 RWCO     GLU  31      16     15.00739      1.181231    
 RWCO     LEU  32      10     10.20337     0.7647749    
 RWCO     VAL  33      29     27.78314      2.759492    
 RWCO     HIS  34      16     17.22851      1.915574    
 RWCO     PRO  35      33     33.00623      4.245471    
 RWCO     ASP  36      22     22.44039      2.810569    
 RWCO     ALA  37      29     28.33618      3.031837    
 RWCO     LEU  38      21     20.10981      2.116139    
 RWCO     ASN  39      21     21.80605      2.400611    
 RWCO     ARG  40      10     10.47470      1.472123    
 RWCO     PHE  41      11     10.87693      1.318236    
 RWCO     GLY  42      13     13.73783      1.466859    
 RWCO     LYS  43      26     25.22969      3.323449    
 RWCO     THR  44      33     33.10126      4.062328    
 RWCO     ALA  45      41     42.27860      5.125542    
 RWCO     LEU  46      43     43.96732      6.310763    
 RWCO     GLN  47      37     35.00150      4.755222    
 RWCO     VAL  48      28     29.05320      3.797096    
 RWCO     MET  49      37     37.78671      5.225530    
 RWCO     MET  50      26     24.64018      3.673113    
 RWCO     PHE  51      31     30.96843      5.482995    
 RWCO     GLY  52      21     20.95833      3.653543    
 RWCO     SER  53      27     26.90583      3.998538    
 RWCO     THR  54      21     22.72023      3.458577    
 RWCO     ALA  55      22     21.44872      2.986350    
 RWCO     ILE  56      37     37.54528      5.639842    
 RWCO     ALA  57      38     38.56731      5.238882    
 RWCO     LEU  58      27     27.19511      3.660987    
 RWCO     GLU  59      30     29.64709      4.633278    
 RWCO     LEU  60      41     40.31531      5.816435    
 RWCO     LEU  61      30     29.71809      3.676597    
 RWCO     LYS  62      16     16.26815      2.079051    
 RWCO     GLN  63      23     23.21580      3.633633    
 RWCO     GLY  64      18     17.99408      2.209294    
 RWCO     ALA  65      33     32.54938      4.790717    
 RWCO     SER  66      22     21.18932      2.689271    
 RWCO     PRO  67      28     29.07275      3.689451    
 RWCO     ASN  68      22     21.33031      2.752829    
 RWCO     VAL  69      29     28.65559      3.388034    
 RWCO     GLN  70      20     20.53480      2.379165    
 RWCO     ASP  71      16     16.72220      2.049124    
 RWCO     THR  72       9     7.346015      1.020169    
 RWCO     SER  73      11     12.18155      1.758833    
 RWCO     GLY  74      18     18.47287      2.416027    
 RWCO     THR  75      24     24.49338      3.029178    
 RWCO     SER  76      35     33.57521      4.005903    
 RWCO     PRO  77      41     42.28210      5.196846    
 RWCO     VAL  78      44     44.01941      6.011414    
 RWCO     HIS  79      38     38.62651      5.278212    
 RWCO     ASP  80      32     32.03440      4.093050    
 RWCO     ALA  81      36     37.39359      5.021925    
 RWCO     ALA  82      40     40.33446      6.464881    
 RWCO     ARG  83      27     27.06553      3.872127    
 RWCO     THR  84      20     21.20694      2.848579    
 RWCO     GLY  85      27     26.54452      4.034744    
 RWCO     PHE  86      28     27.92098      3.801379    
 RWCO     LEU  87      22     23.62614      3.361046    
 RWCO     ASP  88      18     18.93867      2.688108    
 RWCO     THR  89      34     33.60411      5.051860    
 RWCO     LEU  90      37     37.24614      4.639762    
 RWCO     LYS  91      24     23.58252      2.869683    
 RWCO     VAL  92      27     27.25799      4.154442    
 RWCO     LEU  93      38     37.12379      5.137826    
 RWCO     VAL  94      28     27.43989      3.138878    
 RWCO     GLU  95      16     15.67598      1.984140    
 RWCO     HIS  96      23     22.78640      3.854386    
 RWCO     GLY  97      19     17.75554      2.305952    
 RWCO     ALA  98      28     30.02257      4.090326    
 RWCO     ASP  99      20     21.24426      2.649235    
 RWCO     VAL 100      35     34.44747      4.164839    
 RWCO     ASN 101      22     21.03410      2.670290    
 RWCO     VAL 102      24     24.81922      3.078325    
 RWCO     PRO 103      25     25.02846      3.297154    
 RWCO     ASP 104      26     25.16144      3.276905    
 RWCO     GLY 105      15     15.11698      2.225303    
 RWCO     THR 106      19     18.29251      2.652869    
 RWCO     GLY 107      23     22.18694      3.096751    
 RWCO     ALA 108      33     33.15741      4.364664    
 RWCO     LEU 109      36     37.26301      4.559831    
 RWCO     PRO 110      43     43.72943      5.329131    
 RWCO     ILE 111      46     44.25032      5.858633    
 RWCO     HIS 112      42     41.76175      5.412649    
 RWCO     LEU 113      32     34.18351      4.285841    
 RWCO     ALA 114      37     37.05508      5.021984    
 RWCO     VAL 115      36     38.10042      5.463488    
 RWCO     GLN 116      28     27.77004      3.657976    
 RWCO     GLU 117      23     22.48597      3.077569    
 RWCO     GLY 118      24     24.10334      3.459142    
 RWCO     HIS 119      26     27.33756      3.736543    
 RWCO     THR 120      20     20.35546      2.782328    
 RWCO     ALA 121      17     17.73976      2.523493    
 RWCO     VAL 122      37     35.99654      5.395571    
 RWCO     VAL 123      39     37.62695      4.788470    
 RWCO     SER 124      23     22.54403      2.938269    
 RWCO     PHE 125      26     26.19963      4.118554    
 RWCO     LEU 126      37     36.84565      5.290848    
 RWCO     ALA 127      30     29.38244      3.490359    
 RWCO     ALA 128      13     13.14915      1.642992    
 RWCO     GLU 129      24     22.92019      3.467151    
 RWCO     SER 130      31     31.99649      4.213147    
 RWCO     ASP 131      21     20.33417      2.408278    
 RWCO     LEU 132      26     26.55272      2.852109    
 RWCO     HIS 133      14     13.69169      1.406147    
 RWCO     ARG 134      23     23.75358      2.722101    
 RWCO     ARG 135      16     16.65627      1.508843    
 RWCO     ASP 136      22     22.34012      2.794369    
 RWCO     ALA 137      10     11.22580      1.722016    
 RWCO     ARG 138      12     12.23247      1.270516    
 RWCO     GLY 139      13     12.99188      1.194453    
 RWCO     LEU 140      22     22.16807      2.127218    
 RWCO     THR 141      26     25.21070      2.409728    
 RWCO     PRO 142      42     41.41100      5.047666    
 RWCO     LEU 143      28     28.48841      2.450264    
 RWCO     GLU 144      21     20.55447      1.469936    
 RWCO     LEU 145      30     29.78368      3.404131    
 RWCO     ALA 146      28     28.20763      2.895264    
 RWCO     LEU 147      15     15.26823     0.8532876    
 RWCO     GLN 148      16     15.84684      1.197763    
 RWCO     ARG 149      18     17.63157      1.788843    
 RWCO     GLY 150      12     11.74121     0.8442987    
 RWCO     ALA 151      20     21.21233      2.330256    
 RWCO     GLN 152      12     11.70586     0.8113021    
 RWCO     ASP 153      15     15.81081      1.928553    
 RWCO     LEU 154      32     31.64963      4.286769    
 RWCO     VAL 155      21     21.21186      1.879313    
 RWCO     ASP 156      14     14.14740      1.304390    
 RWCO     ILE 157      26     26.04058      4.000340    
 RWCO     LEU 158      28     30.28953      4.281697    
 RWCO     GLN 159      15     14.31920      1.276794    
 RWCO     GLY 160      10     10.68788      1.333599    
 RWCO     HIS 161      21     20.11377      3.198584    
 RWCO     MET 162      12     12.39895      1.754666    
 >d1bdo__.txt
 RWCO     GLU  77       5     5.204630      3.173674    
 RWCO     ILE  78      14     12.81869      8.284039    
 RWCO     SER  79       6     6.369023      4.630395    
 RWCO     GLY  80      13     13.86603      9.245774    
 RWCO     HIS  81      20     19.47077      12.22880    
 RWCO     ILE  82      22     20.74409      13.03896    
 RWCO     VAL  83      35     34.32178      19.04855    
 RWCO     ARG  84      21     21.35022      12.26556    
 RWCO     SER  85      26     26.24924      13.39203    
 RWCO     PRO  86      20     20.33034      10.22851    
 RWCO     MET  87      20     20.11595      9.757497    
 RWCO     VAL  88      14     14.66326      7.225623    
 RWCO     GLY  89      23     22.59305      10.80668    
 RWCO     THR  90      23     22.63140      10.21673    
 RWCO     PHE  91      32     31.15298      13.52764    
 RWCO     TYR  92      28     28.76409      10.26439    
 RWCO     ARG  93      27     27.29012      9.363565    
 RWCO     THR  94      19     18.54108      4.404341    
 RWCO     PRO  95      15     14.80181      3.066807    
 RWCO     SER  96      10     9.526510      1.647190    
 RWCO     PRO  97       9     8.056497      1.769858    
 RWCO     ASP  98       3     3.506316     0.2839540    
 RWCO     ALA  99       9     9.224273      1.299791    
 RWCO     LYS 100       9     8.957294     0.8973023    
 RWCO     ALA 101      20     20.46215      4.379375    
 RWCO     PHE 102      25     24.93402      5.738590    
 RWCO     ILE 103      29     29.53296      7.978760    
 RWCO     GLU 104      15     14.87865      3.404626    
 RWCO     VAL 105      14     14.31493      4.823795    
 RWCO     GLY 106      12     12.49819      4.650597    
 RWCO     GLN 107      19     19.16436      4.775640    
 RWCO     LYS 108      14     13.54366      3.497607    
 RWCO     VAL 109      27     26.62877      6.592567    
 RWCO     ASN 110      14     13.81448      2.937984    
 RWCO     VAL 111      12     11.05414      2.699266    
 RWCO     GLY 112      14     13.09869      2.668107    
 RWCO     ASP 113      20     20.32821      4.107301    
 RWCO     THR 114      22     22.35568      4.076101    
 RWCO     LEU 115      39     38.26643      9.361031    
 RWCO     CYS 116      36     36.91943      9.747939    
 RWCO     ILE 117      30     29.87435      7.265440    
 RWCO     VAL 118      32     31.29113      8.848788    
 RWCO     GLU 119      24     22.77150      5.833755    
 RWCO     ALA 120      16     15.79434      4.558997    
 RWCO     MET 121       7     6.616014      1.740247    
 RWCO     LYS 122       5     5.546124      1.062241    
 RWCO     MET 123      10     9.991343      2.453962    
 RWCO     MET 124      16     16.34209      3.952077    
 RWCO     ASN 125      21     20.92266      5.551486    
 RWCO     GLN 126      16     17.94869      4.438321    
 RWCO     ILE 127      31     30.45376      8.853119    
 RWCO     GLU 128      20     19.36701      4.566170    
 RWCO     ALA 129      25     24.96080      6.331057    
 RWCO     ASP 130      16     16.59729      5.417653    
 RWCO     LYS 131      18     16.54343      5.168821    
 RWCO     SER 132      13     13.22072      3.423642    
 RWCO     GLY 133      20     19.88158      6.043632    
 RWCO     THR 134      18     18.06659      5.521827    
 RWCO     VAL 135      28     27.19319      8.749238    
 RWCO     LYS 136      21     21.51292      8.613161    
 RWCO     ALA 137      21     20.73067      8.374935    
 RWCO     ILE 138      26     26.16245      8.726628    
 RWCO     LEU 139      21     21.52482      7.699921    
 RWCO     VAL 140      25     24.99526      8.262325    
 RWCO     GLU 141      12     11.88762      3.946328    
 RWCO     SER 142      20     19.84707      8.322571    
 RWCO     GLY 143      13     13.88449      6.048167    
 RWCO     GLN 144      16     16.17996      5.571841    
 RWCO     PRO 145      15     14.87409      6.031919    
 RWCO     VAL 146      27     27.62041      10.42447    
 RWCO     GLU 147      15     15.00139      6.777780    
 RWCO     PHE 148      12     11.35279      5.794701    
 RWCO     ASP 149      10     10.00524      6.057363    
 RWCO     GLU 150      20     19.64365      9.315961    
 RWCO     PRO 151      19     19.92332      9.184427    
 RWCO     LEU 152      36     35.98288      15.89949    
 RWCO     VAL 153      38     38.10561      18.40232    
 RWCO     VAL 154      24     23.89725      12.66772    
 RWCO     ILE 155      33     31.60286      15.83789    
 RWCO     GLU 156      19     18.91721      10.11350    
 >d1bf4a_.txt
 RWCO     ALA   2      16     15.77546      8.181937    
 RWCO     THR   3      15     15.24618      5.918857    
 RWCO     VAL   4      30     29.66971      13.84785    
 RWCO     LYS   5      17     16.75936      6.591555    
 RWCO     PHE   6      25     25.33971      9.933691    
 RWCO     LYS   7      11     11.71176      3.805512    
 RWCO     TYR   8      17     16.31358      5.114349    
 RWCO     LYS   9       7     6.807309      2.261230    
 RWCO     GLY  10       3     3.507828     0.4335409    
 RWCO     GLU  11       8     7.442947      1.509687    
 RWCO     GLU  12       9     7.962675     0.9805141    
 RWCO     LYS  13      19     18.96902      4.646046    
 RWCO     GLU  14      14     14.03969      2.996831    
 RWCO     VAL  15      27     27.14220      7.588376    
 RWCO     ASP  16      14     13.87058      3.763190    
 RWCO     ILE  17      22     22.28142      7.967518    
 RWCO     SER  18      10     10.63119      3.329250    
 RWCO     LYS  19      23     21.72415      5.628819    
 RWCO     ILE  20      33     31.36845      10.30601    
 RWCO     LYS  21      21     20.15459      5.664661    
 RWCO     LYS  22      18     18.31882      6.295029    
 RWCO     VAL  23      30     30.51971      10.66853    
 RWCO     TRP  24      19     19.32934      6.294949    
 RWCO     ARG  25      18     17.56707      5.974880    
 RWCO     VAL  26      11     11.36984      2.534307    
 RWCO     GLY  27       9     8.116610      1.942063    
 RWCO     LYS  28       9     9.473521      2.506633    
 RWCO     MET  29      15     15.88389      3.785046    
 RWCO     ILE  30      28     27.99008      7.766899    
 RWCO     SER  31      24     23.41981      5.270760    
 RWCO     PHE  32      30     31.54251      7.959258    
 RWCO     THR  33      19     19.03467      4.081494    
 RWCO     TYR  34      27     26.80550      6.505729    
 RWCO     ASP  35      15     14.87317      2.677008    
 RWCO     GLU  36      14     13.56805      2.620938    
 RWCO     GLY  37       6     6.257854     0.9350448    
 RWCO     GLY  38       3     3.140665     0.1938826    
 RWCO     GLY  39       6     5.877952     0.7771391    
 RWCO     LYS  40       8     7.824205      1.027959    
 RWCO     THR  41      13     12.94611      2.400353    
 RWCO     GLY  42      21     20.30241      5.700315    
 RWCO     ARG  43      19     20.07084      6.316113    
 RWCO     GLY  44      30     29.01970      10.14428    
 RWCO     ALA  45      26     25.53271      8.270629    
 RWCO     VAL  46      28     27.52086      9.425054    
 RWCO     SER  47      17     15.91360      4.947628    
 RWCO     GLU  48      15     16.15382      3.717833    
 RWCO     LYS  49       7     7.336623      1.530995    
 RWCO     ASP  50      14     15.53890      5.141350    
 RWCO     ALA  51      26     24.92490      7.751964    
 RWCO     PRO  52      22     22.02708      8.513069    
 RWCO     LYS  53      12     12.05038      3.129882    
 RWCO     GLU  54      18     17.74327      7.150974    
 RWCO     LEU  55      33     32.90133      12.70300    
 RWCO     LEU  56      22     21.90563      6.404467    
 RWCO     GLN  57      13     13.14650      3.746991    
 RWCO     MET  58      25     24.20739      9.348791    
 RWCO     LEU  59      22     21.59421      6.846406    
 RWCO     GLU  60      12     10.98759      2.541303    
 RWCO     LYS  61       9     9.092253      2.002504    
 RWCO     GLN  62      13     13.91987      5.468307    
 RWCO     LYS  63       9     9.288124      3.172941    
 RWCO     LYS  64       8     8.069435      2.991881    
 >d1bfd_2.txt
 RWCO     ALA   2      20     19.99934      11.65812    
 RWCO     SER   3      23     22.31465      11.96920    
 RWCO     VAL   4      29     30.75251      19.42810    
 RWCO     HIS   5      27     27.88681      12.58468    
 RWCO     GLY   6      27     25.55737      10.98291    
 RWCO     THR   7      31     31.12211      18.79739    
 RWCO     THR   8      44     42.14848      20.34129    
 RWCO     TYR   9      29     30.61698      7.537983    
 RWCO     GLU  10      23     23.71027      8.764628    
 RWCO     LEU  11      31     32.43290      16.41514    
 RWCO     LEU  12      31     31.79677      10.03205    
 RWCO     ARG  13      20     19.80081      4.572637    
 RWCO     ARG  14      21     20.42772      10.01364    
 RWCO     GLN  15      26     26.24543      13.50921    
 RWCO     GLY  16      19     20.07469      6.701333    
 RWCO     ILE  17      33     32.82298      9.247046    
 RWCO     ASP  18      20     19.56078      2.474040    
 RWCO     THR  19      25     25.32285      4.287685    
 RWCO     VAL  20      31     31.05345      4.881927    
 RWCO     PHE  21      33     34.07366      6.997628    
 RWCO     GLY  22      38     36.25702      7.141116    
 RWCO     ASN  23      30     30.99004      6.023540    
 RWCO     PRO  24      26     24.76020      3.776564    
 RWCO     GLY  25      22     23.26395      5.672193    
 RWCO     SER  26      17     17.99465      5.624086    
 RWCO     ASN  27      34     34.71612      13.75365    
 RWCO     GLU  28      32     32.21339      9.371880    
 RWCO     LEU  29      17     16.94258      4.727468    
 RWCO     PRO  30      27     26.58831      9.616225    
 RWCO     PHE  31      38     38.36774      11.49059    
 RWCO     LEU  32      25     25.02928      4.181622    
 RWCO     LYS  33      14     14.47419      3.080100    
 RWCO     ASP  34      12     12.47526      2.351471    
 RWCO     PHE  35      19     18.95554      1.629754    
 RWCO     PRO  36      18     18.68794      1.847161    
 RWCO     GLU  37       6     5.832339     0.4379142    
 RWCO     ASP  38      12     10.82883      1.214270    
 RWCO     PHE  39      20     19.55961      2.055625    
 RWCO     ARG  40      15     15.39295      1.458852    
 RWCO     TYR  41      22     20.80255      1.750219    
 RWCO     ILE  42      21     21.15166      1.886662    
 RWCO     LEU  43      16     16.68731      1.362609    
 RWCO     ALA  44      23     23.13415      2.214378    
 RWCO     LEU  45       9     9.870265     0.8077948    
 RWCO     GLN  46      17     17.22452      1.902540    
 RWCO     GLU  47      32     32.23917      4.413300    
 RWCO     ALA  48      24     23.30726      2.870392    
 RWCO     CYS  49      20     19.42027      1.675682    
 RWCO     VAL  50      38     36.48949      4.218799    
 RWCO     VAL  51      43     42.22894      7.028666    
 RWCO     GLY  52      31     29.64842      3.656488    
 RWCO     ILE  53      28     26.93098      2.377131    
 RWCO     ALA  54      40     39.35619      5.328716    
 RWCO     ASP  55      33     34.09862      5.152880    
 RWCO     GLY  56      21     21.15654      2.024181    
 RWCO     TYR  57      26     25.40559      2.548158    
 RWCO     ALA  58      30     30.39005      5.514218    
 RWCO     GLN  59      20     19.79868      2.853451    
 RWCO     ALA  60      11     10.08194     0.6197203    
 RWCO     SER  61      14     15.01929      1.837822    
 RWCO     ARG  62      10     10.85477      1.772568    
 RWCO     LYS  63      20     20.31795      4.127847    
 RWCO     PRO  64      35     34.99443      9.450711    
 RWCO     ALA  65      39     39.07336      7.430568    
 RWCO     PHE  66      40     40.48501      9.324939    
 RWCO     ILE  67      47     47.60774      8.624557    
 RWCO     ASN  68      43     42.93081      9.167673    
 RWCO     LEU  69      45     45.20533      8.035777    
 RWCO     HIS  70      32     32.20795      5.929934    
 RWCO     SER  71      34     34.22659      7.332389    
 RWCO     ALA  72      26     27.15088      5.050024    
 RWCO     ALA  73      20     20.45184      3.137853    
 RWCO     GLY  74      35     33.99913      5.231339    
 RWCO     THR  75      43     41.35802      7.603779    
 RWCO     GLY  76      24     24.80064      3.376767    
 RWCO     ASN  77      24     23.37087      2.821607    
 RWCO     ALA  78      38     38.24744      5.324048    
 RWCO     MET  79      24     26.10945      3.619219    
 RWCO     GLY  80      19     19.72320      2.398154    
 RWCO     ALA  81      33     33.18703      4.297718    
 RWCO     LEU  82      36     35.76880      5.399788    
 RWCO     SER  83      18     17.96640      2.405239    
 RWCO     ASN  84      20     19.66590      2.490410    
 RWCO     ALA  85      36     35.26771      5.632029    
 RWCO     TRP  86      25     24.41417      4.195699    
 RWCO     ASN  87      13     12.63610      1.990085    
 RWCO     SER  88      19     19.37905      3.057028    
 RWCO     HIS  89      18     19.27979      4.181670    
 RWCO     SER  90      35     35.09835      6.015832    
 RWCO     PRO  91      36     35.38335      8.171593    
 RWCO     LEU  92      45     46.60539      9.120366    
 RWCO     ILE  93      46     45.06800      11.75253    
 RWCO     VAL  94      52     51.34485      9.950329    
 RWCO     THR  95      49     49.08903      12.78632    
 RWCO     ALA  96      45     44.74176      9.342144    
 RWCO     GLY  97      40     39.70399      9.636783    
 RWCO     GLN  98      41     41.23404      7.996011    
 RWCO     GLN  99      29     28.39636      5.089301    
 RWCO     THR 100      23     22.46546      4.779365    
 RWCO     ARG 101      22     22.03011      4.288953    
 RWCO     ALA 102      10     10.13878      1.478458    
 RWCO     MET 103      14     14.36823      1.807016    
 RWCO     ILE 104      24     22.93922      3.022351    
 RWCO     GLY 105      11     10.49776     0.5776275    
 RWCO     VAL 106       8     8.067020     0.2211008    
 RWCO     GLU 107      12     11.63273     0.6447794    
 RWCO     ALA 108      16     15.71897      1.962599    
 RWCO     LEU 109      13     12.27992      2.047372    
 RWCO     LEU 110      24     23.81784      4.724764    
 RWCO     THR 111      25     24.40748      3.083144    
 RWCO     ASN 112      34     34.38713      5.311544    
 RWCO     VAL 113      18     17.85108      1.650509    
 RWCO     ASP 114      14     13.92878      1.212363    
 RWCO     ALA 115      31     30.72030      4.234758    
 RWCO     ALA 116      24     22.76473      2.476161    
 RWCO     ASN 117      14     14.64258      1.405790    
 RWCO     LEU 118      27     27.50393      3.968985    
 RWCO     PRO 119      38     37.60912      6.095098    
 RWCO     ARG 120      16     17.38354      1.946262    
 RWCO     PRO 121      12     11.70829      1.425635    
 RWCO     LEU 122      26     25.85765      4.637580    
 RWCO     VAL 123      34     33.03209      5.083966    
 RWCO     LYS 124      30     29.33603      4.166904    
 RWCO     TRP 125      27     25.83097      2.919036    
 RWCO     SER 126      29     27.89726      3.148438    
 RWCO     TYR 127      28     28.37121      2.685727    
 RWCO     GLU 128      31     31.54913      3.850127    
 RWCO     PRO 129      30     29.41034      4.471585    
 RWCO     ALA 130      13     12.27837      1.104804    
 RWCO     SER 131      16     16.21459      2.504671    
 RWCO     ALA 132      27     27.86701      7.365469    
 RWCO     ALA 133      19     20.76271      5.585155    
 RWCO     GLU 134      23     24.20220      4.167731    
 RWCO     VAL 135      41     40.14995      10.75251    
 RWCO     PRO 136      38     37.73385      12.30130    
 RWCO     HIS 137      26     26.62706      5.175634    
 RWCO     ALA 138      34     34.06143      5.537985    
 RWCO     MET 139      43     41.44681      13.15160    
 RWCO     SER 140      35     32.78968      8.476416    
 RWCO     ARG 141      24     25.18899      3.290232    
 RWCO     ALA 142      39     39.99905      8.466154    
 RWCO     ILE 143      36     35.40887      10.41964    
 RWCO     HIS 144      24     24.63331      4.590055    
 RWCO     MET 145      26     26.56310      3.259059    
 RWCO     ALA 146      37     37.34882      9.147633    
 RWCO     SER 147      31     30.28382      7.849298    
 RWCO     MET 148      18     17.52918      2.406579    
 RWCO     ALA 149      10     10.13208      1.556624    
 RWCO     PRO 150      12     13.12817      2.657651    
 RWCO     GLN 151      27     25.97920      7.155426    
 RWCO     GLY 152      33     32.23243      8.613070    
 RWCO     PRO 153      43     42.72657      13.78029    
 RWCO     VAL 154      36     37.11327      8.226907    
 RWCO     TYR 155      43     41.87141      11.07716    
 RWCO     LEU 156      40     41.58200      10.63539    
 RWCO     SER 157      42     40.53517      11.53323    
 RWCO     VAL 158      41     41.51117      13.63286    
 RWCO     PRO 159      35     34.64351      10.41730    
 RWCO     TYR 160      35     34.06228      14.77899    
 RWCO     ASP 161      22     22.00509      8.773312    
 RWCO     ASP 162      36     35.18819      12.04582    
 RWCO     TRP 163      32     31.71389      15.89197    
 RWCO     ASP 164      19     19.18313      10.18641    
 RWCO     LYS 165      24     23.26450      9.023748    
 RWCO     ASP 166      16     16.04896      6.560315    
 RWCO     ALA 167      30     28.42697      10.89029    
 RWCO     ASP 168      20     20.17082      6.567884    
 RWCO     PRO 169       9     9.338933      3.436569    
 RWCO     GLN 170      12     10.42159      2.470864    
 RWCO     SER 171      25     26.18126      11.02617    
 RWCO     HIS 172      15     14.63390      6.078424    
 RWCO     HIS 173      12     12.04918      3.479542    
 RWCO     LEU 174      26     26.76026      9.881942    
 RWCO     PHE 175      22     21.26650      11.75217    
 RWCO     ASP 176      10     10.71165      5.657290    
 RWCO     ARG 177      17     16.65151      4.913395    
 RWCO     HIS 178      11     9.765342      3.165203    
 RWCO     VAL 179      13     13.65797      3.415629    
 RWCO     SER 180       5     5.040406     0.7631332    
 RWCO     SER 181      10     9.820601      1.995901    
 >d1bgf__.txt
 RWCO     GLY   0       5     5.360366     0.5786810    
 RWCO     GLY   1       9     9.342202      1.423102    
 RWCO     SER   2      18     17.43625      5.400066    
 RWCO     GLN   3      23     23.56169      10.98388    
 RWCO     TRP   4      23     23.61846      7.562450    
 RWCO     ASN   5      13     12.72792      3.043132    
 RWCO     GLN   6      17     17.17555      7.762771    
 RWCO     VAL   7      28     27.29772      10.26903    
 RWCO     GLN   8      15     15.46982      3.378664    
 RWCO     GLN   9      12     12.73788      4.013829    
 RWCO     LEU  10      19     19.23826      7.862123    
 RWCO     GLU  11      11     11.16056      4.779327    
 RWCO     ILE  12       8     7.199077     0.8248594    
 RWCO     LYS  13       7     7.693869      3.008502    
 RWCO     PHE  14      19     18.76841      7.805304    
 RWCO     LEU  15      14     15.12253      3.135849    
 RWCO     GLU  16       8     8.220277      1.181890    
 RWCO     GLN  17      17     16.39396      6.569596    
 RWCO     VAL  18      24     24.43355      9.005977    
 RWCO     ASP  19       9     9.867065      2.049610    
 RWCO     GLN  20       8     9.230716      3.049080    
 RWCO     PHE  21      23     23.24691      9.437205    
 RWCO     TYR  22      20     20.80312      6.070675    
 RWCO     ASP  23      18     17.23399      6.566188    
 RWCO     ASP  24      15     16.15949      7.533348    
 RWCO     ASN  25      28     28.77405      12.57484    
 RWCO     PHE  26      31     31.97188      11.11904    
 RWCO     PRO  27      27     26.84651      8.311429    
 RWCO     MET  28      22     21.81385      4.513868    
 RWCO     GLU  29      25     25.68284      7.528067    
 RWCO     ILE  30      34     34.35629      9.296663    
 RWCO     ARG  31      28     29.66506      6.953919    
 RWCO     HIS  32      22     22.28300      4.257704    
 RWCO     LEU  33      26     25.27255      5.859255    
 RWCO     LEU  34      29     29.35892      5.864594    
 RWCO     ALA  35      23     22.24726      4.859100    
 RWCO     GLN  36      14     14.37473      2.343959    
 RWCO     TRP  37      20     20.64565      3.458440    
 RWCO     ILE  38      31     31.30118      7.208291    
 RWCO     GLU  39      21     21.71257      5.976889    
 RWCO     THR  40      13     13.54789      2.456968    
 RWCO     GLN  41      24     24.92200      4.553160    
 RWCO     ASP  42      15     15.70073      2.853696    
 RWCO     TRP  43      30     30.52365      8.028512    
 RWCO     GLU  44      18     17.71663      5.480202    
 RWCO     VAL  45      14     13.79606      2.456244    
 RWCO     ALA  46      24     25.69572      5.472519    
 RWCO     SER  47      24     23.55566      6.702965    
 RWCO     ASN  48      13     12.58314      2.570478    
 RWCO     ASN  49      15     15.48288      2.389888    
 RWCO     GLU  50      15     14.48490      2.968039    
 RWCO     THR  51      11     11.00013      1.441568    
 RWCO     MET  52      19     19.10885      2.664079    
 RWCO     ALA  53      29     29.09194      5.968234    
 RWCO     THR  54      19     19.65735      3.910604    
 RWCO     ILE  55      19     17.95078      2.320322    
 RWCO     LEU  56      32     32.82488      5.624140    
 RWCO     LEU  57      35     34.61623      7.053457    
 RWCO     GLN  58      19     18.88013      2.743089    
 RWCO     ASN  59      22     21.36826      2.798458    
 RWCO     LEU  60      34     35.26629      6.384312    
 RWCO     LEU  61      26     25.86934      4.208054    
 RWCO     ILE  62      15     14.82655      1.550639    
 RWCO     GLN  63      24     23.66441      3.325631    
 RWCO     LEU  64      32     31.66168      4.953150    
 RWCO     ASP  65      18     18.08472      1.963714    
 RWCO     GLU  66      15     15.18332      1.552501    
 RWCO     GLN  67      26     27.30696      3.876281    
 RWCO     LEU  68      24     24.09022      2.752466    
 RWCO     GLY  69      16     15.07810      1.149624    
 RWCO     ARG  70      14     14.12352      1.238588    
 RWCO     VAL  71      20     20.06841      2.020846    
 RWCO     SER  72      13     13.69113     0.7367740    
 RWCO     LYS  73       8     7.944943     0.3284328    
 RWCO     GLU  74      11     10.53323     0.6752623    
 RWCO     LYS  75       8     8.015781     0.2940532    
 RWCO     ASN  76      14     14.41169      1.301492    
 RWCO     LEU  77       8     8.243847     0.3308707    
 RWCO     LEU  78       9     9.989593     0.9334432    
 RWCO     LEU  79      23     22.13267      3.237105    
 RWCO     ILE  80      19     18.69986      1.688842    
 RWCO     HIS  81      13     12.36416      1.008653    
 RWCO     ASN  82      19     19.33416      3.416691    
 RWCO     LEU  83      29     28.71728      4.737072    
 RWCO     LYS  84      18     18.76928      1.982572    
 RWCO     ARG  85      14     14.62131      2.277600    
 RWCO     ILE  86      31     30.10876      7.389785    
 RWCO     ARG  87      25     24.68166      4.133598    
 RWCO     LYS  88      14     13.60078      1.760548    
 RWCO     VAL  89      22     21.96309      5.028849    
 RWCO     LEU  90      34     32.52745      7.067406    
 RWCO     GLN  91      17     17.08912      2.471672    
 RWCO     GLY  92      14     14.68348      2.228154    
 RWCO     LYS  93      29     27.98122      6.032184    
 RWCO     PHE  94      22     22.34431      4.253932    
 RWCO     HIS  95      11     10.29498      1.378803    
 RWCO     GLY  96      14     13.66855      2.630090    
 RWCO     ASN  97      16     16.62833      3.589439    
 RWCO     PRO  98      29     29.08304      7.414753    
 RWCO     MET  99      24     23.51109      6.677735    
 RWCO     HIS 100      23     22.19642      6.029971    
 RWCO     VAL 101      37     36.43153      10.77067    
 RWCO     ALA 102      31     31.58668      9.995579    
 RWCO     VAL 103      24     23.24291      7.064029    
 RWCO     VAL 104      30     30.17089      10.88174    
 RWCO     ILE 105      37     37.57833      14.71052    
 RWCO     SER 106      27     26.00584      8.705776    
 RWCO     ASN 107      20     20.89837      7.120162    
 RWCO     CYS 108      32     32.14196      15.03191    
 RWCO     LEU 109      29     29.52867      13.17695    
 RWCO     ARG 110      16     17.05358      4.829697    
 RWCO     GLU 111      22     22.21787      9.364697    
 RWCO     GLU 112      29     29.21278      15.16159    
 RWCO     ARG 113      16     16.22671      5.968828    
 RWCO     ARG 114      14     14.04103      5.165515    
 RWCO     ILE 115      21     22.12513      11.66735    
 RWCO     LEU 116      20     20.26084      10.94260    
 RWCO     ALA 117      12     10.76481      3.603790    
 RWCO     ALA 118      10     11.10957      4.493284    
 RWCO     ALA 119      15     15.69031      8.626985    
 RWCO     ASN 120       8     7.768896      3.656161    
 RWCO     MET 121       7     7.571891      3.898576    
 RWCO     PRO 122       1     1.120024     0.1654653    
 RWCO     ILE 123       1     1.004996     2.4570208E-02
 >d1bkra_.txt
 RWCO     LYS   2       5     5.759417     0.6157180    
 RWCO     SER   3       5     5.306427     0.2620309    
 RWCO     ALA   4      10     9.760180      3.987644    
 RWCO     LYS   5      16     15.83463      6.940995    
 RWCO     ASP   6      10     10.46879      1.450802    
 RWCO     ALA   7      13     12.84918      4.226978    
 RWCO     LEU   8      25     25.84087      11.72553    
 RWCO     LEU   9      24     23.89095      6.617242    
 RWCO     LEU  10      13     14.00610      1.953517    
 RWCO     TRP  11      21     21.70939      8.149405    
 RWCO     CYS  12      32     32.00792      9.909892    
 RWCO     GLN  13      21     20.28291      2.682888    
 RWCO     MET  14      13     14.08756      2.613348    
 RWCO     LYS  15      22     23.51369      6.939997    
 RWCO     THR  16      29     28.50920      5.778121    
 RWCO     ALA  17      13     12.26763      1.170554    
 RWCO     GLY  18      11     11.89480      1.378612    
 RWCO     TYR  19      24     23.72731      3.901837    
 RWCO     PRO  20      14     13.35029      2.666873    
 RWCO     ASN  21      19     18.84888      3.883638    
 RWCO     VAL  22      24     26.48883      3.842491    
 RWCO     ASN  23      18     17.66738      1.593032    
 RWCO     ILE  24      28     28.57739      4.092245    
 RWCO     HIS  25      11     11.74497      1.178960    
 RWCO     ASN  26      18     18.40318      5.225792    
 RWCO     PHE  27      28     27.64372      10.36799    
 RWCO     THR  28      21     20.99693      8.537776    
 RWCO     THR  29      20     19.02185      5.721210    
 RWCO     SER  30      26     25.64128      5.404616    
 RWCO     TRP  31      39     39.49855      12.17696
[truncated: 6,473,559 more chars]
